# Supplementary material for: Crosstalk between the tricarboxylic acid cycle and peptidoglycan synthesis in Caulobacter crescentus through the homeostatic control of α-ketoglutarate
Source: PLoS Genet. 2017 Aug 21;13(8):e1006978. doi: 10.1371/journal.pgen.1006978 (PMC5578688; doi:10.1371/journal.pgen.1006978)
Supplement: S1 Table — (XLSX) [file pgen.1006978.s014.xlsx]

## Sheet: Cell length and width
S1 Table. Cell length and width measurements for various strains
Strain name	Genotype or description	Medium	Conditiona	Cell dimensionsb				N
				Mean length	Std length	Mean width	Std width
CB15N	WT	PYE	-	2.83	0.68	0.63	0.024	1526
CJW5477	Dhfq	PYE	-	3.99	2.26	0.72	0.11	1102
CJW5632	vor::Tn5	PYE	-	2.78	0.68	0.64	0.025	2257
CJW5633	Dhfq vor::Tn5	PYE	-	2.87	1.2	0.66	0.049	1970
CJW6130	Dvor	PYE	-	2.8799	0.7223	0.6125	0.0224	1557
CJW6131	Dhfq Dvor	PYE	-	2.9298	1.0416	0.6522	0.044	2179
CJW6126	DhflX	PYE	-	2.77	0.66	0.65	0.026	3109
CB15N	WT	PYE	100 µm DAP, 8 h	2.8586	0.7622	0.648	0.0233	2010
CJW5477	Dhfq	PYE	100 µm DAP, 8 h	2.38	1.01	0.61	0.027	975
CB15N	WT	PYE	1 mM pantothenate, 20 h	2.7057	0.6885	0.655	0.0214	1467
CJW5477	Dhfq	PYE	1 mM pantothenate, 20 h	3.17	0.92	0.68	0.033	2244
CB15N	WT	PYE	0 µg/ml fosfomycin, 5 h	2.6247	0.6885	0.6512	0.0285	2717
CB15N	WT	PYE	5 µg/ml fosfomycin, 5 h	5.0538	1.5441	0.8799	0.086	1639
CB15N	WT	M2G	-	2.5101	0.6493	0.6336	0.0232	3871
CJW5477	Dhfq	M2G	-	2.4246	0.6828	0.6158	0.0269	3161
CB15N	WT	M2Xc	-	2.6625	0.6	0.6233	0.0239	2592
CJW5477	Dhfq	M2Xc	-	2.1395	0.6002	0.6841	0.0496	3134
	VOR-overexpression strainsd
CJW5924	Dhfq Dvor + empty plasmid	PYE	0 µm vanillic acid	2.9803	1.2242	0.6112	0.0234	2184
CJW5924	Dhfq Dvor + empty plasmid	PYE	50 µm vanillic acid, 20 h	2.943	0.725	0.6155	0.0198	1763
CJW5925	Dhfq Dvor + plasmid expressing VORWT	PYE	0 µm vanillic acid	3.2343	1.2242	0.645	0.0389	2379
CJW5925	Dhfq Dvor + plasmid expressing VORWT	PYE	50 µm vanillic acid, 20 h	3.9823	1.9788	0.6836	0.095	1770
CJW5926	Dhfq Dvor + plasmid expressing VORE84A	PYE	0 µm vanillic acid	2.987	0.9562	0.6203	0.0332	1241
CJW5926	Dhfq Dvor + plasmid expressing VORE84A	PYE	50 µm vanillic acid, 20 h	3.0287	0.7487	0.6204	0.0304	1607
	CRISPRi strainse
CJW6269	+ sgRNAsucA	PYE	0 µm vanillic acid	2.81	0.66	0.68	0.035	2254
CJW6269	+ sgRNAsucA	PYE	50 µm vanillic acid, 20 h	3.77	1.23	0.78	0.15	2110
CJW5893	+ sgRNAdapE	PYE	0 µm vanillic acid	3.0127	0.6532	0.7452	0.0241	2329
CJW5893	+ sgRNAdapE	PYE	50 µm vanillic acid, 20 h	5.3116	2.7754	0.8977	0.1373	2961
	Temperature-sensitive strains
CJW5898	sucA1 (ts)	PYE	28oC	2.5971	0.6488	0.6483	0.0303	1913
CJW5898	sucA1 (ts)	PYE	38oC, 6 h	3.5143	1.2336	0.8099	0.0547	1471
CJW5899	sucA2 (ts)	PYE	28oC	2.5397	0.635	0.6327	0.0272	2282
CJW5899	sucA2 (ts)	PYE	38oC, 6 h	3.6804	1.0018	0.8834	0.0558	1127
aUnless noted, cells were in exponential phase (OD660 ~0.2-0.4) at 30ºC and spotted on 1% agarose pad made with the same growth medium prior to imaging
bCell lengths and widths were calculated using the Oufti software
cFor growth in M2X, cells were initially grown in M2G, diluted into M2X, and cultured at 30ºC for at least 20 h before imaging. Note that the growth of Dhfq cells are inhibited by xylose.
dThis strain also carries a deletion of vanA to prevent the utilization of vanillic acid
eCRISPRi strains express dCas9 under the control of a vanillic acid-inducible promoter
