# Supplementary material for: Crosstalk between the tricarboxylic acid cycle and peptidoglycan synthesis in Caulobacter crescentus through the homeostatic control of α-ketoglutarate
Source: PLoS Genet. 2017 Aug 21;13(8):e1006978. doi: 10.1371/journal.pgen.1006978 (PMC5578688; doi:10.1371/journal.pgen.1006978)
Supplement: S2 Table — (XLSX) [file pgen.1006978.s015.xlsx]

## Sheet: Tn5 hits
S2 Table. Location of Tn5 insertion for the top 30 fastest growing Dhfq suppressors
Strain #	Gene	Annotation	Tn5 directiona	Gene Direction	Gene Startb	Gene Endb	Tn5 insertion sitec	Relative growth rate (WT=1)d
1	CCNA_03298	TonB-dependent outer membrane receptor	-	-	3472583	3469206	3469595	1.02211
2	CCNA_03171	Hybrid sensor histidine kinase/receiver domain protein	-	-	3331879	3329327	3330424	0.963811
3	CCNA_00215	SapC surface layer protein	-	+	232614	233402	233376	0.940626
4	CCNA_03280	Pyruvate ferredoxin/falvodoxin oxidoreductase family protein	+	-	3450943	3447503	3449024	0.936958
5	CCNA_03280	Pyruvate ferredoxin/flavodoxin oxidoreductase family protein	-	-	3450943	3447503	3450284	0.935102
6	CCNA_03280	Pyruvate ferredoxin/flavodoxin oxidoreductase family protein	-	-	3450943	3447503	3450068	0.932713
7	CCNA_03280	Pyruvate ferredoxin/flavodoxin oxidoreductase family protein	+	-	3450943	3447503	3448876	0.932319
8	CCNA_03281	AsnC-type transcriptional regulator	+	+	3451086	3451583	3451542	0.926999
9	CCNA_03280	Pyruvate ferredoxin/flavodoxin oxidoreductase family protein	+	-	3450943	3447503	3449126	0.926457
10	CCNA_03280	Pyruvate ferredoxin/flavodoxin oxidoreductase family protein	-	-	3450943	3447503	3448081	0.924295
11	CCNA_03280	Pyruvate ferredoxin/flavodoxin oxidoreductase family protein	-	-	3450943	3447503	3448791	0.922987
12	CCNA_02794	Asparagine synthetase (glutamine-hydrolyzing)	-	-	2955258	2953501	2955064	0.898408
13	CCNA_03280	Pyruvate ferredoxin/flavodoxin oxidoreductase family protein	+	-	3450943	3447503	3449933	0.88231
14	CCNA_03280	Pyruvate ferredoxin/flavodoxin oxidoreductase family protein	-	-	3450943	3447503	3448521	0.87011
15	CCNA_03280	Pyruvate ferredoxin/flavodoxin oxidoreductase family protein	+	-	3450943	3447503	3448876	0.868895
16	CCNA_03280	Pyruvate ferredoxin/flavodoxin oxidoreductase family protein	-	-	3450943	3447503	3449045	0.868177
17	CCNA_01691	tRNA/rRNA methyltransferase	+	+	1817814	1819091	1818506	0.866845
18	CCNA_03280	Pyruvate ferredoxin/flavodoxin oxidoreductase family protein	-	-	3450943	3447503	3448182	0.864413
19	CCNA_03280	Pyruvate ferredoxin/flavodoxin oxidoreductase family protein	-	-	3450943	3447503	3450877	0.864063
20	CCNA_01242	Amino acid permease	+	-	1369202	1367607	1368307	0.860426
21	CCNA_03280	Pyruvate ferredoxin/flavodoxin oxidoreductase family protein	+	-	3450943	3447503	3448189	0.857478
22	CCNA_03280	Pyruvate ferredoxin/flavodoxin oxidoreductase family protein	-	-	3450943	3447503	3447690	0.856159
23	CCNA_00290	Autotransporter protein	-	-	304305	301048	303086	0.85286
24	CCNA_03280	Pyruvate ferredoxin/flavodoxin oxidoreductase family protein	-	-	3450943	3447503	3449523	0.851623
25	CCNA_03280	Pyruvate ferredoxin/flavodoxin oxidoreductase family protein	-	-	3450943	3447503	3448979	0.847144
26	CCNA_03280	Pyruvate ferredoxin/flavodoxin oxidoreductase family protein	-	-	3450943	3447503	3447918	0.845904
27	CCNA_03280	Pyruvate ferredoxin/flavodoxin oxidoreductase family protein	+	-	3450943	3447503	3449714	0.845112
28	CCNA_00170	TonB-dependent receptor	+	+	182997	185663	185117	0.842669
29	CCNA_03281	AsnC-type transcriptional regulator	+	+	3451086	3451583	3451562	0.841769
30	CCNA_03280	Pyruvate ferredoxin/flavodoxin oxidoreductase family protein	-	-	3450943	3447503	3450807	0.840357
aTn5 direction is annotated based on the direction of the kanamycin resistance cassette. '+' : sense strand, '-' : antisense strand of the genome.
bGene start and end are the genomic positions of the start and end of the coding region.
cTn5 insertion site denotes the genomic coordinate of Tn5 sequence.
dGrowth rate is relative to the growth rate of the parental strain CB15N (WT). The growth rate for each strain is the average of at least triplicate measurements.
