# Supplementary material for: Crosstalk between the tricarboxylic acid cycle and peptidoglycan synthesis in Caulobacter crescentus through the homeostatic control of α-ketoglutarate
Source: PLoS Genet. 2017 Aug 21;13(8):e1006978. doi: 10.1371/journal.pgen.1006978 (PMC5578688; doi:10.1371/journal.pgen.1006978)
Supplement: S3 Table — Metabolite abundance from WT, Δhfq, Δhfq vor::Tn5, and vor::Tn5 cells grown in PYE (A) and M2G (B). (XLSX) [file pgen.1006978.s016.xlsx]

## Sheet: Metabolomics
S3 Table. Metabolomics analysis of various C. crescentus strains
Content
(A) Metabolite abundance from WT, Dhfq, Dhfq vor::Tn5, and vor::Tn5 cells grown in PYE
(B) Metabolite abundance from WT, Dhfq, Dhfq vor::Tn5, and vor::Tn5 cells grown in M2G
Metabolite extraction protocol and analysis are described in Materials and methods.

## Sheet: S3A Table
S3A Table. Metabolite abundance from WT, Dhfq, Dhfq vor::Tn5, and vor::Tn5 cells grown in PYE
Metabolitea	Formula	Mass (Da)	Retention time (min)	Relative abundanceb												Mean relative abundance				Standard deviation
				WT 1	WT 2	WT 3	Dhfq 1	Dhfq 2	Dhfq 3	Dhfq vor::Tn5 1	Dhfq vor::Tn5 2	Dhfq vor::Tn5 3	vor::Tn5 1	vor::Tn5 2	vor::Tn5 3	WT	Dhfq	Dhfq vor::Tn5	vor::Tn5	WT	Dhfq	Dhfq vor::Tn5	vor::Tn5
2-Oxoisovalerate	C5 H8 O3	116.047	0.94	1023.81	928.524	1887	1430.97	1507.23	1509.86	966.937	1337.85	867.286	1091.23	1269.84	1612.95	1279.78	1482.69	1057.36	1324.67	528.021	44.8059	247.971	265.15
3-Methyl-2-oxopentanoate	C6 H10 O3	130.063	0.93	2263.84	2025.57	4094.53	3184.62	3380.15	3311.27	3967.55	5611.2	3548.17	3880.06	4604.29	5784.96	2794.65	3292.01	4375.64	4756.44	1132.02	99.1773	1090.38	961.52
5-Methylthioadenosine	C11 H15 N5 O3 S	297.09	3.9	84.8575	64.5397	172.966	124.596	87.2362	84.7075	56.0749	88.6456	69.7901	57.6956	69.7038	98.2354	107.454	98.8465	71.5036	75.2116	57.6371	22.3353	16.3528	20.8236
5-oxo-proline*	C5 H7 N O3	129.043	5.67	1167.07	1325.15	2212.49	2834.93	2778.8	2813.01	2012.39	2258.79	1056.81	1444.84	981.511	1046.51	1568.24	2808.91	1776	1157.62	563.511	28.2891	634.904	250.852
6-P-D-gluconate*	C6 H13 O10 P	276.022	1.36	16.5955	23.0923	27.4129	51.481	55.9275	58.0443	38.6113	44.8106	23.7322	36.5213	21.3332	22.5698	22.3669	55.1509	35.718	26.8081	5.44504	3.34988	10.8329	8.43458
Acetolactate*	C5 H8 O4	132.042	1.05	97.8326	95.9007	219.277	32.9123	33.7525	34.1735	26.448	36.1343	43.0006	54.8365	70.5634	76.0902	137.67	33.6128	35.1943	67.1634	70.6801	0.642132	8.31623	11.0272
Acetyl-CoA	C23 H38 N7 O17 P3 S	809.129	12.25	29.7818	29.811	70.9006	29.2725	27.4549	23.0153	20.8002	28.093	20.2802	21.6306	27.2577	38.9854	43.4978	26.5809	23.0578	29.2913	23.7315	3.21889	4.36833	8.85431
Acetylhomoserine*	C6 H11 N O4	161.07	5.7	9632.16	10264.4	15843.9	4814.62	4261.33	4796.6	4099.39	4646.3	4824.36	2839.9	3093.69	3422.53	11913.5	4624.18	4523.35	3118.7	3418.46	314.371	377.802	292.121
ADP	C10 H15 N5 O10 P2	427.03	12.61	167.741	61.0539	199.167	103.534	96.9895	81.2154	66.0241	94.0084	59.3275	71.1333	77.4016	111.498	142.654	93.9129	73.12	86.6775	72.3934	11.4728	18.3972	21.7221
a-ketoglutarate/KG*	C5 H6 O5	146.022	0.99	29.3618	38.8709	58.9088	1483.16	1469.06	1561.85	998.771	1152.38	333.014	22.6558	20.7797	26.7265	42.3805	1504.69	828.056	23.3874	15.0829	50.0029	435.544	3.04016
Anthranilate	C7 H7 N O2	137.047	7.2	32.4576	45.6588	55.1547	73.5818	55.0094	59.1669	84.3262	73.4424	45.0609	70.1919	49.7363	60.0197	44.4237	62.5861	67.6098	59.9826	11.3988	9.74686	20.272	10.2279
AppppA	C20 H28 N10 O19 P4	836.072	12.54	31.307	8.30354	94.7476	25.484	37.666	26.7393	17.387	38.8535	29.8724	24.3599	30.3496	71.2224	44.7861	29.9631	28.7043	41.9773	44.7706	6.70039	10.7808	25.5035
ATP*	C10 H16 N5 O13 P3	506.993	12.6	149.511	87.3527	165.232	79.5018	74.3278	57.9141	61.7778	78.0639	66.7895	63.4334	62.5605	87.0701	134.032	70.5812	68.8771	71.0213	41.1825	11.271	8.34131	13.9055
Citrate	C6 H8 O7	192.028	1.07	681.963	510.604	1201.09	608.601	559.653	539.129	550.114	621.384	520.281	611.473	651.803	735.259	797.887	569.127	563.926	666.178	359.545	35.6918	51.9475	63.133
Citrulline*	C6 H13 N3 O3	175.097	8.53	369.309	428.796	771.741	911.874	769.572	753.654	222.851	259.23	218.456	227.791	291.939	314.125	523.282	811.7	233.513	277.952	217.218	87.1176	22.3801	44.8341
CoA*	C21 H36 N7 O16 P3 S	767.116	12.27	107.486	80.9263	186.157	63.8422	61.3914	45.8959	35.6488	61.3121	38.2248	64.4821	67.6528	92.3724	124.857	57.0432	45.0619	74.8358	54.7236	9.73132	14.1319	15.2697
D-ala-D-ala	C6 H12 N2 O3	160.086	6.47	1267.52	1136.96	2394.28	1393.25	1337.4	1350.89	840.483	971.395	664.744	1029.89	1038.82	1198.51	1599.59	1360.51	825.541	1089.07	691.316	29.1446	153.871	94.8802
Dihydroxy-3-methylvalerate*	C6 H12 O4	148.071	1.11	37.9143	30.3389	78.9223	98.9853	104.662	106.084	62.0145	91.1612	57.6441	45.1138	52.1448	75.3532	49.0585	103.244	70.2733	57.5373	26.1387	3.75609	18.221	15.8245
Dimethylmalate	C6 H10 O5	162.053	1.2	72.1659	72.0121	149.978	101.161	128.57	121.081	76.723	103.355	56.3001	97.1286	77.56	89.8816	98.0519	116.937	78.7928	88.19	44.9691	14.1665	23.5958	9.89336
dTDP	C10 H16 N2 O11 P2	402.013	12.47	106.145	125.604	139.822	112.958	115.035	101.848	111.013	151.917	65.0287	125.377	74.7779	75.6372	123.857	109.947	109.319	91.9307	16.9062	7.0903	43.4687	28.9685
Erythro-4-hydroxyglutamate*	C5 H9 N O5	163.051	2.57	137.4	113.62	288.551	63.1527	48.0919	50.1508	73.8218	68.2139	92.9632	131.774	144.686	149.508	179.857	53.7984	78.333	141.989	94.8796	8.16617	12.9767	9.16923
Erythrose 4-P	C4 H9 O7 P	200.009	1.04	74.9361	57.6843	163.19	107.124	84.9869	97.8713	56.2351	80.8412	46.8781	45.0018	68.5111	75.3896	98.6034	96.6609	61.3181	62.9675	56.5947	11.1183	17.5428	15.9343
GABA	C4 H9 N O2	103.064	6.45	5552.59	3256.9	8592.7	6454.95	5984.41	5980.96	3798.5	4076.75	4593.34	3939.18	5013.5	5446.97	5800.73	6140.1	4156.2	4799.89	2676.54	272.665	403.329	776.258
Galactono-1-4-lactone*	C6 H10 O6	178.048	1.31	85.8518	83.9398	180.543	198.837	195.465	201.694	141.769	183.641	119.316	144.475	113.635	139.724	116.778	198.665	148.242	132.611	55.23	3.11787	32.6472	16.6048
Glutamate*	C5 H9 N O4	147.054	6.72	1096.15	1248.04	1936.5	2788.14	2662.09	2583.9	1952.81	2173.74	935.956	1425.61	890.312	946.884	1426.9	2678.05	1687.5	1087.6	447.819	103.048	660.167	294.087
Glutamine*	C5 H10 N2 O3	146.069	8.27	98.5968	82.0329	139.553	209.688	182.67	197.738	168.632	169.064	91.8186	105.181	89.4929	107.152	106.728	196.699	143.172	100.609	29.6097	13.5391	44.4735	9.67683
Glutamylcysteine	C8 H14 N2 O5 S	250.064	5.39	38.3356	33.3951	65.8036	45.9225	40.4053	41.806	14.6897	20.5324	9.53579	18.2508	29.3409	31.0686	45.8448	42.7113	14.9193	26.2201	17.4605	2.86782	5.50189	6.95545
Glyceraldehyde-3-P/DHAP*	C3 H7 O6 P	169.998	1.45	21.6247	9.37659	30.3309	6.62373	3.85495	6.07914	2.23452	3.80292	4.19963	3.08573	8.69388	9.16505	20.4441	5.51927	3.41236	6.98155	10.5269	1.46684	1.03915	3.3821
Glycerate	C3 H6 O4	106.026	1.25	135.776	129.203	304.012	313.312	268.101	275.429	152.956	211.087	132.157	144.837	131.49	152.136	189.663	285.614	165.4	142.821	99.0831	24.2657	40.9101	10.4694
Hexose phosphates	C6 H13 O9 P	260.03	2.17	70.7809	61.1923	127.465	61.2615	58.9126	72.8789	48.3287	48.5899	44.7449	43.033	47.9366	68.0161	86.4794	64.351	47.2212	52.9952	35.8168	7.4782	2.14849	13.2375
Isopropylmalate	C7 H12 O5	176.068	1.01	21.8022	18.2818	40.6095	29.1085	31.9221	31.8868	38.7392	50.3516	34.0062	36.552	41.092	52.4041	26.8978	30.9725	41.0323	43.3494	12.0044	1.61432	8.41051	8.16358
Lactaldehyde	C3 H6 O2	74.037	1.01	215.175	190.369	526.388	199.462	185.207	182.363	107.546	158.846	162.772	226.201	255.485	290.533	310.644	189.011	143.055	257.406	187.251	9.16236	30.8141	32.2088
Lysine	C6 H14 N2 O2	146.105	11.52	9335.19	10346.1	19104.9	9018.97	11694.8	11415.6	10239.2	10650.8	6546.02	9996.02	7362.55	8136.86	12928.7	10709.8	9145.33	8498.47	5372.57	1470.93	2260.46	1353.46
Methylcitrate	C7 H10 O7	206.042	1.05	42.8131	44.4363	103.496	44.0094	42.832	40.4761	41.5421	48.566	34.5809	71.0917	71.9763	84.124	63.5819	42.4392	41.563	75.7307	34.5765	1.79911	6.99259	7.28225
N-Acetyl-a-D-glucosamine-1-P	C8 H16 N O9 P	301.057	2.94	21.057	23.4539	27.7313	21.3128	22.3293	22.9927	22.0609	21.3211	14.4751	26.8621	24.4582	23.5285	24.0807	22.2116	19.2857	24.9496	3.38102	0.846112	4.18246	1.72022
NAD+	C21 H27 N7 O14 P2	663.111	12.55	80.1269	69.5189	182.711	76.3408	74.6107	66.8741	51.0847	79.3058	57.7189	63.7589	73.1041	106.583	110.786	72.6085	62.7031	81.1486	62.5147	5.04096	14.756	22.5169
Phenylpyruvate	C9 H8 O3	164.045	0.92	12.1826	6.00225	24.0993	18.9548	26.5581	23.1196	4.50753	8.02044	4.47508	4.01	9.00982	10.7501	14.0947	22.8775	5.66768	7.92332	9.19881	3.80745	2.03761	3.49896
Phosphoenolpyruvate	C3 H5 O6 P	167.983	0.94	580.772	480.47	1313.52	704.625	547.025	528.452	215.064	312.769	181.963	167.716	338.837	362.893	791.588	593.368	236.599	289.815	454.781	96.7982	68.0104	106.423
Pyruvate*	C3 H4 O3	88.016	0.99	160.479	119.282	275.502	860.744	842	827.736	302.643	370.079	204.301	152.321	165.114	185.284	185.088	843.493	292.341	167.573	80.9653	16.5545	83.3679	16.6187
S-Adenosylmethionine	C15 H22 N6 O5 S	398.137	12.35	96.9133	84.3269	175.533	104.428	95.9885	102.304	77.8768	99.0114	62.5926	58.8167	65.8945	80.4877	118.925	100.907	79.827	68.3996	49.427	4.38974	18.2876	11.0505
Succinate semialdehyde*	C4 H6 O3	102.032	0.99	139.867	143.563	276.526	687.008	693.891	679.688	328.061	401.559	138.053	55.0148	65.6901	68.9753	186.652	686.862	289.224	63.2267	77.8552	7.10279	135.978	7.29898
Succinyl-CoA*	C25 H40 N7 O19 P3 S	867.132	12.33	518.308	552.99	1070.4	333.832	363.613	307.333	219.401	315.095	258.695	428.079	455.791	575.109	713.899	334.926	264.397	486.326	309.224	28.1563	48.1012	78.1267
Uracil	C4 H4 N2 O2	112.026	1.69	495.104	526.429	963.742	766.977	789.848	734.513	616.735	877.152	452.59	555.259	462.098	646.605	661.758	763.779	648.826	554.654	261.994	27.806	214.093	92.2549
UTP	C9 H15 N2 O15 P3	483.966	12.62	185.803	134.399	253.247	135.06	138.547	100.265	132.508	185.172	136.541	107.034	109.933	153.727	191.15	124.624	151.407	123.565	59.6043	21.1674	29.3104	26.1615
aOnly metabolites whose total ion counts were least 50% higher in one of the strains compared to the 'no cells' control (i.e., empty filter placed on top of agar plates)
were included in this table and considered for subsequent analysis. *, p-value <= 0.05 comparing WT and Dhfq using one-tailed t-test
bThe relative abundance for each metabolite was calculated by integrating the total area under the peak, followed by normalization by the protein content in the metabolite extract.
Three biological replicates were analyzed for each strain.

## Sheet: S3B Table
S3B Table. Metabolite abundance from WT, Dhfq, Dhfq vor::Tn5, and vor::Tn5 cells grown in M2G
Metabolitea	Formula	Mass (Da)	Retention time (min)	Relative abundanceb												Mean relative abundance				Standard deviation
				WT 1	WT 2	WT 3	Dhfq 1	Dhfq 2	Dhfq 3	Dhfq vor::Tn5 1	Dhfq vor::Tn5 2	Dhfq vor::Tn5 3	vor::Tn5 1	vor::Tn5 2	vor::Tn5 3	WT	Dhfq	Dhfq vor::Tn5	vor::Tn5	WT	Dhfq	Dhfq vor::Tn5	vor::Tn5
2-Oxoisovalerate*	C5 H8 O3	116.047	0.94	6.162	7.4926	5.09891	41.7289	14.9077	23.716	25.9394	16.5786	26.8367	14.1861	4.33743	5.68209	6.25117	26.7842	23.1182	8.06853	1.19934	13.6713	5.68126	5.34043
2,6-Diaminopelate	C7 H14 N2 O4	190.096	11.34	108.459	118.749	9.79863	45.2694	83.6372	132.224	115.82	138.422	292.778	319.469	125.913	123.592	79.0022	87.0434	182.34	189.658	60.1524	43.5771	96.3078	112.426
6-P-D-gluconate*	C6 H13 O10 P	276.022	1.36	252.013	291.319	269.93	5636.74	1851.23	2910.56	2551.71	1916.98	4158.52	569.47	268.969	282.298	271.087	3466.18	2875.74	373.579	19.6784	1952.96	1155.37	169.778
Acetolactate*	C5 H8 O4	132.042	1.05	56.5084	61.8703	65.0354	433.295	148.094	218.872	232.014	198.538	367.62	110.573	57.8233	55.6865	61.138	266.754	266.058	74.6942	4.31042	148.507	89.5345	31.0901
Acetyl-CoA	C23 H38 N7 O17 P3 S	809.129	12.25	144.452	156.428	199.072	271.017	99.2387	147.681	164.196	138.021	335.397	545.708	220.185	233.453	166.651	172.646	212.538	333.115	28.7094	88.5687	107.201	184.23
Acetylhomoserine	C6 H11 N O4	161.071	6.77	121.501	120.312	0.635325	21.5505	118.066	145.747	171.781	133.366	343.004	280.698	132.799	109.225	80.8162	95.121	216.05	174.241	69.4412	65.1999	111.61	92.9453
Acetylornithine	C7 H14 N2 O3	174.103	9.18	2502.53	2935.09	109.632	419.176	735.453	1424	1438.37	1111.07	1906.98	6930.54	2690.01	2889.28	1849.08	859.542	1485.47	4169.94	1521.86	513.776	400.043	2392.82
Adenine	C5 H5 N5	135.053	3.1	56.1666	68.6426	60.3528	525.138	113.067	235.301	236.553	191.882	380.438	146.624	61.4752	61.7178	61.7206	291.169	269.624	89.9389	6.34946	211.64	98.5327	49.0906
Adenosine	C10 H13 N5 O4	267.096	2.96	1.52712	3.11052	1.31241	4.16778	1.24528	6.6024	2.60724	3.46066	6.30919	5.95025	0.747634	0.412888	1.98335	4.00515	4.12569	2.37026	0.982043	2.68226	1.93851	3.10488
Adenosine	C10 H13 N5 O4	267.096	5.66	36.9048	61.2483	6.07315	28.9569	53.076	199.902	82.7736	81.2223	286.946	130.843	35.058	46.0354	34.7421	93.9782	150.314	70.6455	27.6511	92.5217	118.329	52.4208
ADP	C10 H15 N5 O10 P2	427.03	12.61	122.756	147.985	181.992	482.537	163.76	196.107	265.251	273.409	675.881	445.987	217.349	212.242	150.911	280.801	404.847	291.859	29.7263	175.455	234.758	133.503
Alanine	C3 H7 N O2	89.048	7.54	1140.09	1355.96	243.904	818.658	1244.37	1595.53	1922.07	1963.29	2953.86	3268.32	1272.66	1124.61	913.319	1219.52	2279.74	1888.53	589.693	389.034	584.17	1197.22
a-ketoglutarate/KG	C5 H6 O5	146.022	0.99	28.1509	26.8929	27.3721	78.3562	27.1136	37.2781	35.0728	35.6108	71.9514	46.2767	25.2466	22.0387	27.472	47.5826	47.545	31.1873	0.634891	27.1309	21.1383	13.1659
AMP	C10 H14 N5 O7 P	347.06	12.59	79.2264	109.489	114.44	321.44	96.5092	226.198	151.458	172.024	470.693	253.015	66.8791	97.1011	101.052	214.716	264.725	138.998	19.063	112.904	178.67	99.891
AppppA	C20 H28 N10 O19 P4	836.072	12.54	80.2308	83.6112	106.678	295.066	91.8689	153.588	125.068	149.967	311.111	277.035	100.469	119.107	90.1735	180.174	195.382	165.537	14.3933	104.175	100.994	97.0087
Arginine	C6 H14 N4 O2	174.11	11.97	109.751	94.7836	9.83615	16.4972	86.1881	150.42	133.511	159.975	377.632	219.676	103.722	84.7986	71.4568	84.3685	223.706	136.065	53.8872	66.9801	133.959	73.0242
Aspartate	C4 H7 N O4	133.038	6.19	353.052	387.727	1.72316	110.781	421.872	646.691	631.658	501.765	1297.5	779.526	413.675	367.294	247.5	393.114	810.309	520.165	213.554	269.11	426.893	225.807
ATP	C10 H16 N5 O13 P3	506.993	12.6	73.9898	91.3521	132.946	300.681	105.658	137.518	200.6	200.129	408.293	358.94	158.144	174.28	99.4292	181.286	269.674	230.455	30.2965	104.619	120.048	111.564
Citrate	C6 H8 O7	192.028	1.07	212.456	178.767	224.213	410.773	117.421	132.217	239.698	225.261	402.508	392.97	228.248	172.3	205.145	220.137	289.156	264.506	23.588	165.261	98.431	114.716
CMP	C9 H14 N3 O8 P	323.049	12.65	9.02974	7.98462	11.1837	27.517	10.1684	15.0649	13.7543	7.91108	24.6828	22.594	6.80446	13.0646	9.39936	17.5834	15.4494	14.1544	1.63126	8.94432	8.51339	7.951
CoA	C21 H36 N7 O16 P3 S	767.116	12.27	52.5504	56.7388	77.1934	180.303	64.9348	104.965	108.536	98.0039	237.146	183.311	87.5907	92.1723	62.1609	116.734	147.895	121.025	13.1859	58.5775	77.4729	53.99
D-ala-D-ala	C6 H12 N2 O3	160.085	7.92	510.934	556.374	30.0614	354.402	899.305	1585.52	1277.59	910.92	1784.75	1233.6	553.82	530.697	365.79	946.409	1324.42	772.705	291.636	616.91	438.791	399.313
Dihydroxy-3-methylvalerate*	C6 H12 O4	148.071	1.11	2.12323	6.86136	7.4124	158.547	44.7085	65.2223	69.3341	47.4529	110.66	6.64873	1.81884	1.82393	5.46566	89.4926	75.8155	3.4305	2.90771	60.6761	32.098	2.78707
Dihydroxy-isovalerate*	C5 H10 O4	134.058	1.15	112.689	111.888	112.541	1154.88	397.775	627.002	574.003	438.26	928.849	216.522	110.574	108.13	112.372	726.553	647.038	145.075	0.426286	388.247	253.318	61.887
Dimethylmalate	C6 H10 O5	162.053	1.2	130.572	145.505	142.203	249.486	99.0567	158.788	159.325	139.289	249.268	262.421	117.156	134.622	139.426	169.11	182.627	171.4	7.84378	75.7439	58.5753	79.309
dTDP	C10 H16 N2 O11 P2	402.013	12.47	10.8567	16.2445	22.7206	58.9261	20.1828	24.2714	17.0923	19.7745	74.0912	46.553	15.6808	17.983	16.6073	34.4601	36.986	26.7389	5.94024	21.2865	32.162	17.198
Erythro-4-hydroxyglutamate	C5 H9 N O5	163.05	2.65	281.897	259.561	3.2291	83.6712	323.578	504.9	553.55	482.362	1226.73	631.647	348.233	256.019	181.562	304.05	754.215	411.966	154.844	211.292	410.758	195.757
Erythrose 4-P	C4 H9 O7 P	200.009	1.04	28.1005	43.2845	45.0623	55.3341	31.4669	24.4438	67.8	74.3336	74.2204	93.0782	25.0284	41.5468	38.8158	37.0816	72.118	53.2178	9.32217	16.1925	3.73994	35.4944
Galactonate	C6 H12 O7	196.059	1.75	34.3582	32.3461	40.967	130.236	44.7926	74.7498	72.3851	61.914	136.865	71.7943	40.2545	36.1769	35.8905	83.2593	90.3881	49.4086	4.5101	43.3525	40.5895	19.4935
Galactono-1-4-lactone*	C6 H10 O6	178.048	1.31	706.058	762.127	694.997	10310.1	3556.93	5897.66	5615.71	4381.98	8468.63	1506.08	680.527	719.844	721.06	6588.22	6155.44	968.819	35.9918	3429.13	2096.11	465.701
Glutamate	C5 H9 N O4	147.054	6.72	626.514	622.245	687.661	2570.48	762.961	1186.21	1219.24	986.344	2428.8	1388.66	632.482	619.478	645.473	1506.55	1544.79	880.207	36.5981	945.381	774.375	440.383
Glutamine	C5 H10 N2 O3	146.069	8.27	78.4647	81.7332	83.673	304.701	89.0832	146.432	123.693	91.9678	242.405	198.926	80.7691	73.3597	81.2903	180.072	152.689	117.685	2.63222	111.676	79.2993	70.4541
Glutamylcysteine	C8 H14 N2 O5 S	250.064	6.25	30.0992	40.456	0.674772	4.63734	39.1204	51.3174	58.7857	35.0139	84.3396	89.3059	40.1746	38.7819	23.7433	31.6917	59.3797	56.0875	20.6382	24.2104	24.6682	28.7764
Glyceraldehyde-3-P/DHAP	C3 H7 O6 P	169.998	1.45	40.8387	41.665	42.9099	95.2779	26.9218	35.4054	46.475	51.2112	100.97	88.8921	40.0155	32.6456	41.8046	52.535	66.2187	53.8511	1.04264	37.2586	30.1884	30.5693
Glycerate*	C3 H6 O4	106.026	1.25	76.3128	85.2934	86.1272	593.708	200.072	319.452	279.645	231.049	460.282	149.555	76.2511	66.9095	82.5778	371.077	323.658	97.5719	5.44163	201.832	120.788	45.2605
Glycine	C2 H5 N O2	75.033	7.71	175.321	208.93	49.1941	167.417	173.9	256.288	259.965	276.668	607.571	461.951	186.395	159.304	144.482	199.202	381.401	269.216	84.2151	49.5442	196.047	167.461
GMP	C10 H14 N5 O8 P	363.057	12.56	52.7583	55.5203	65.1217	144.659	54.0139	97.4705	77.0041	68.9309	183.076	124.309	36.8739	46.2306	57.8001	98.7143	109.67	69.1378	6.48935	45.3351	63.699	48.0081
Guanosine	C10 H13 N5 O5	283.092	2.97	22.061	40.5784	0.705365	18.2397	31.6564	91.5187	41.8992	39.7666	151.544	60.4724	13.129	24.534	21.1149	47.1383	77.7367	32.7118	19.9533	39.0156	63.9282	24.7084
Hexose phosphates	C6 H13 O9 P	260.03	2.17	703.272	732.534	736.249	1461.1	470.705	644.211	722.13	713.474	1414.69	1757.93	703.56	676.357	724.019	858.673	950.098	1045.95	18.0627	528.884	402.371	616.745
Hypoxanthine*	C5 H4 N4 O	136.036	7.5	437.672	438.069	565.454	2208.44	771.443	1199.23	1180.6	917.205	2469.62	898.543	561.861	524.493	480.398	1393.04	1522.47	661.632	73.661	737.843	830.756	206.02
Isopropylmalate	C7 H12 O5	176.068	1.01	51.5789	53.3698	48.243	192.772	57.0061	92.0802	95.0352	81.5081	154.716	114.663	42.8356	45.8147	51.0639	113.953	110.42	67.7711	2.60192	70.4764	38.9534	40.6368
Lactaldehyde	C3 H6 O2	74.037	1.01	70.3935	67.5364	73.5727	205.01	57.5983	86.1234	96.7071	91.2455	186.733	108.676	64.3241	51.6799	70.5009	116.244	124.895	74.8933	3.01958	78.1857	53.6225	29.9319
Leucine	C6 H13 N O2	131.093	6.21	825.408	665.281	396.633	1073.36	715.169	1479.46	1414.83	1078.46	2282.33	1361.64	800.082	706.918	629.107	1089.33	1591.87	956.214	216.664	382.398	621.155	354.187
Malate	C4 H6 O5	134.022	1.1	134.797	130.64	135.635	320.037	101.725	153.602	170.733	141.696	273.355	246.423	133.884	108.245	133.691	191.788	195.261	162.851	2.67484	114.055	69.1719	73.5023
Methylcitrate	C7 H10 O7	206.042	1.05	13.5283	13.1918	13.0907	25.9	8.07416	13.6081	16.4287	10.302	27.6195	25.7972	10.7958	8.7611	13.2703	15.8608	18.1167	15.118	0.229128	9.12393	8.78129	9.30419
Methylmalate	C5 H8 O5	148.038	1.22	178.429	189.051	175.825	629.378	216.766	393.322	331.339	274.954	515.628	332.789	159.654	160.894	181.102	413.155	373.974	217.779	7.00655	207.02	125.874	99.6035
N-Acetyl-a-D-glucosamine 1-P	C8 H16 N O9 P	301.057	2.94	17.9496	18.8563	21.9463	47.798	15.7651	25.0811	23.1018	21.0219	42.8446	55.6042	18.2126	20.3058	19.5841	29.5481	28.9894	31.3742	2.09541	16.477	12.0439	21.0099
NAD+	C21 H27 N7 O14 P2	663.111	12.55	122.213	126.329	163.161	439.583	140.609	219.409	207.827	210.091	439.921	382.862	143.399	150.573	137.234	266.534	285.947	225.611	22.5471	154.958	133.351	136.231
Ornithine	C5 H12 N2 O2	132.089	12.05	2622.41	2716.93	129.901	717.89	1399.34	2849.38	2451.35	2291.5	4733.18	7859.57	3123.38	3228.1	1823.08	1655.54	3158.68	4737.01	1467.1	1088.6	1365.9	2704.72
Phophoenolpyruvate	C3 H5 O6 P	167.983	0.94	159.998	161.781	160.726	559.502	156.846	257.579	234.902	249.114	498.94	380.465	157.427	151.921	160.835	324.642	327.652	229.938	0.896424	209.538	148.51	130.39
Proline	C5 H9 N O2	115.063	1.62	2951.26	2972.11	167.591	2034.61	2943.74	5101.24	4259.14	4029.04	7991.88	4598.53	3026.36	2591.78	2030.32	3359.87	5426.69	3405.56	1613.21	1575.09	2224.5	1055.75
Pyruvate*	C3 H4 O3	88.016	0.99	195.883	219.948	185.469	4453.71	1525.08	2320.29	2110.83	1533.21	2916.8	417.096	177.142	176.832	200.433	2766.36	2186.95	257.023	17.6837	1514.42	694.929	138.627
Succinate	C4 H6 O4	118.027	1.04	145.841	142.878	150.125	405.739	118.549	190.682	211.258	193.511	392.332	234.004	140.18	117.652	146.281	238.323	265.7	163.945	3.64331	149.405	110.025	61.7093
Succinate semialdehyde	C4 H6 O3	102.032	0.99	17.7877	16.344	16.866	59.6926	21.3589	33.7836	32.6083	25.3366	44.5532	24.3384	12.53	12.1908	16.9992	38.2784	34.166	16.353	0.731026	19.5581	9.70254	6.91756
Succinyl-CoA	C25 H40 N7 O19 P3 S	867.132	12.33	33.0826	37.2018	66.4594	154.374	44.4492	54.3602	74.7916	79.7602	215.796	140.615	67.2659	67.4295	45.5813	84.3945	123.449	91.7703	18.198	60.8064	80.0132	42.3012
Thymine	C5 H6 N2 O2	126.042	1.61	11.4479	5.06877	7.15874	9.38363	2.66459	7.11878	8.26902	8.71236	22.8784	6.12994	8.81314	13.2176	7.89181	6.389	13.2866	9.3869	3.25214	3.41845	8.30971	3.57851
UMP	C9 H13 N2 O9 P	324.033	12.48	43.7774	37.3158	51.419	131.399	37.064	71.8462	64.5024	62.8517	139.51	116.707	36.1003	45.4743	44.1707	80.1031	88.9547	66.0938	7.05978	47.7065	43.7899	44.082
Uracil	C4 H4 N2 O2	112.026	1.69	2.75805	1.33665	3.11172	10.8938	2.20882	8.99563	3.7847	0.712168	10.525	9.2854	1.69062	2.18924	2.40214	7.36608	5.00729	4.38842	0.939535	4.56605	5.01936	4.24823
UTP	C9 H15 N2 O15 P3	483.966	12.62	38.306	52.6324	73.7814	170.226	48.5311	73.0022	94.3902	79.94	177.037	178.319	78.7522	71.5787	54.9066	97.253	117.123	109.55	17.8467	64.3697	52.3884	59.6635
Valine*	C5 H11 N O2	117.078	6.84	609.616	643.031	377.407	1081.94	863.491	1560.69	1557.62	925.146	1900.68	1332.65	533.8	588.766	543.351	1168.71	1461.15	818.404	144.68	356.605	494.871	446.194
Xanthine	C5 H4 N4 O2	152.034	2.58	14.9628	6.8633	2.85672	16.003	2.15414	5.99367	6.08912	2.23721	19.1905	18.2393	13.3803	7.20143	8.22762	8.05027	9.17229	12.9403	6.1673	7.14982	8.88725	5.53207
aOnly metabolites whose total ion counts were least 50% higher in one of the strains compared to the 'no cells' control (i.e., empty filter placed on top of agar plates)
were included in this table and considered for subsequent analysis. *, p-value <= 0.05 comparing WT and Dhfq using one-tailed t-test
bThe relative abundance for each metabolite was calculated by integrating the total area under the peak and normalized by the protein content in the metabolite extract.
Three biological replicates were analyzed for each strain.
