# Supplementary material for: Crosstalk between the tricarboxylic acid cycle and peptidoglycan synthesis in Caulobacter crescentus through the homeostatic control of α-ketoglutarate
Source: PLoS Genet. 2017 Aug 21;13(8):e1006978. doi: 10.1371/journal.pgen.1006978 (PMC5578688; doi:10.1371/journal.pgen.1006978)
Supplement: S4 Table — (A) List of genes significantly affected by an hfq deletion in PYE. (B) Expression level of all genes in WT and Δhfq strains grown in PYE. (XLSX) [file pgen.1006978.s017.xlsx]

## Sheet: Transcriptomics
S4 Table. Transcriptomics analysis of WT and Dhfq strain grown in PYE
Content
(A) List of genes significantly affected by the hfq deletion in PYE
(B) Expression level of all genes in WT and Dhfq strain grown in PYE
RNA-Seq protocol and analysis are described in Materials and methods

## Sheet: S4A
S4A Table. List of genes significantly affected by the hfq deletion in PYE
Gene	Mean WT	Mean Dhfq	Fold change, log2 Dhfq/WT	p-val	Annotation	COG
CCNA_01820	1442.33	42.33	-4.91	4.4022e-206	GTP-binding protein hflX	COG2262R
CCNA_02179	3150.67	360.33	-2.98	5.98933e-57	long-chain fatty acid transport protein precursor	COG2067I
CCNA_03975	507.33	77.67	-2.19	1.30216e-05	hypothetical protein	-
CCNA_02380	3788	764.67	-2.17	7.50566e-25	aspartate 1-decarboxylase	COG0853H
CCNA_02379	1225.33	265	-2.1	8.88854e-45	hypothetical protein	-
CCNA_01102	162.67	34.67	-2.09	3.6794e-20	hypothetical protein	COG1284S
CCNA_03159	124	30	-1.86	7.61886e-11	sulfite reductase (NADPH) flavoprotein alpha-component	COG0369P
CCNA_R0097	2208	558	-1.8	8.35182e-09	-	-
CCNA_03158	147.33	37.33	-1.77	5.6443e-07	iron-sulfur cluster assembly/repair protein ApbE	-
CCNA_03523	162	44	-1.74	2.64782e-17	acetyltransferase, GNAT superfamily	COG3818R
CCNA_03021	259	67	-1.73	1.28189e-06	hypothetical protein	-
CCNA_00410	89.33	22.67	-1.71	2.75114e-06	acetyltransferase	COG3153R
CCNA_01962	503.67	145.33	-1.69	2.28074e-27	leucyl/phenylalanyl-tRNA--protein transferase	COG2360O
CCNA_00138	277	75	-1.68	1.5614e-07	TonB-dependent receptor	COG4772P
CCNA_00888	1023	296.67	-1.68	3.30409e-23	MCP-signal associated domain protein	-
CCNA_02609	36	10	-1.68	3.26132e-09	membrane transport protein	COG0679R
CCNA_00409	2289.33	560.33	-1.66	0.0008195	hypothetical protein	-
CCNA_00028	557	159	-1.62	2.98836e-07	TonB-dependent receptor	-
CCNA_01546	632.33	191.33	-1.61	1.35422e-16	DEAD-box RNA helicase-like protein	COG0513LKJ
CCNA_02742	345.67	70	-1.61	0.00965124	hypothetical protein	-
CCNA_03766	1222.67	372.33	-1.61	2.89396e-28	16S rRNA processing protein RimM	COG0806J
CCNA_01324	12875.3	3976	-1.59	1.52938e-22	LSU ribosomal protein L30P	COG1841J
CCNA_03155	289.33	86.33	-1.59	4.92695e-09	PepSY-associated transmembrane protein	COG3295S
CCNA_03022	195.33	58.33	-1.57	4.54352e-07	PiuB-family transmembrane transporter	-
CCNA_00705	765.33	226	-1.56	2.22792e-06	hypothetical protein	-
CCNA_03249	805.33	255.67	-1.54	3.94871e-19	TonB-dependent receptor	COG1629P
CCNA_00515	3119.33	1002	-1.51	9.56555e-12	5-methyltetrahydropteroyltriglutamate-- homocysteine methyltransferase	COG0620E
CCNA_03995	6266	1987.33	-1.51	6.99237e-09	hypothetical protein	-
CCNA_R0115	999	316	-1.51	8.93818e-09	-	-
CCNA_03963	211.67	67.33	-1.5	1.28938e-07	hypothetical protein	-
CCNA_R0123	189	52	-1.48	0.00276089	-	-
CCNA_02272	935.33	314.67	-1.46	1.00245e-20	hypothetical protein	-
CCNA_03062	2850.33	973.33	-1.42	6.90689e-09	cell wall hydrolase family protein	COG3773M
CCNA_03476	1332.33	468.33	-1.4	3.00881e-16	ribonuclease HI	COG0328L
CCNA_01356	367	130	-1.39	3.80077e-15	5-dehydro-2-deoxygluconokinase IolC	COG3892S
CCNA_R0103	871.33	306	-1.38	1.00715e-09	-	-
CCNA_02223	1044	372	-1.37	2.01012e-10	beta-lactamase, type II	COG0491R
CCNA_00835	11247.7	4154.67	-1.34	3.38424e-28	flagellin FljN	COG1344N
CCNA_02348	133.33	48.67	-1.32	2.21885e-10	acetyltransferase, GNAT family	COG0456R
CCNA_03962	940.33	324	-1.31	0.000991688	hypothetical protein	-
CCNA_00129	397.67	149	-1.3	3.19709e-12	hypothetical protein	-
CCNA_00376	498.33	189	-1.3	1.20078e-22	putative membrane spanning protein	-
CCNA_02224	755.33	281.67	-1.3	1.16574e-08	methylenetetrahydrofolate reductase	COG0685E
CCNA_00062	3011	1143.33	-1.29	3.63303e-12	tryptophanyl-tRNA synthetase	COG0180J
CCNA_03023	309	110	-1.29	0.000442847	TonB-dependent receptor	COG4774P
CCNA_03081	109.33	39.33	-1.28	0.00011008	hypothetical protein	-
CCNA_00347	155.33	55.33	-1.27	0.000509215	hypothetical protein	-
CCNA_01950	3563.67	1370.33	-1.27	6.89832e-14	peptide chain Release factor 2 (RF-2)	COG1186J
CCNA_03128	239	90.33	-1.27	5.49358e-08	transporter, drug/metabolite exporter family	-
CCNA_00849	299	115.33	-1.26	2.59524e-10	outer membrane efflux protein	COG1538MU
CCNA_03351	932.67	361	-1.26	4.609e-12	phosphoribosylamidoimidazole-succinocarboxamide synthase	COG0152F
CCNA_01562	1495	585	-1.25	1.42672e-14	4-hydroxy-2-oxoglutarate aldolase/2-dehydro-3-deoxyphosphogluconate aldolase	COG0800G
CCNA_02225	829.67	314.33	-1.25	1.75139e-05	ArsR family/SAM-dependent transcriptional regulator	COG2226H
CCNA_03260	900.33	352.67	-1.24	6.81085e-11	queuosine biosynthesis protein QueD	COG0720H
CCNA_02053	152.67	58.67	-1.22	1.17603e-05	hypothetical protein	-
CCNA_00886	2166.67	875	-1.21	4.59734e-13	aspartokinase	COG0527E
CCNA_01561	206	80.33	-1.21	2.5948e-06	hypothetical protein	-
CCNA_02434	1829.33	738.67	-1.21	1.35839e-12	hypothetical protein	-
CCNA_00257	18194.7	7391.67	-1.2	4.14632e-14	adenosylhomocysteinase	COG0499H
CCNA_03156	441.33	168	-1.2	0.0019421	putative periplasmic protein	COG3656S
CCNA_03578	258	104.33	-1.2	4.95576e-12	ATP-dependent DNA helicase recQ	-
CCNA_00326	792.33	324.33	-1.19	3.7172e-10	vegetatible incompatibility protein HET-E-1	COG2319R
CCNA_02014	898.67	367.67	-1.19	2.01877e-11	Biotin-(acetyl-CoA carboxylase) ligase	COG0340H
CCNA_02167	469	190	-1.19	1.36889e-09	glutathione S-transferase	COG0625O
CCNA_03793	2139.67	872.67	-1.19	6.46215e-13	cell division protein FtsY	COG0552U
CCNA_00896	159	65	-1.17	4.76636e-07	hypothetical protein	-
CCNA_02185	252.33	104.33	-1.17	6.24369e-10	acetolactate synthase large subunit	COG0028EH
CCNA_02221	1413	582	-1.17	2.9563e-11	methionine synthase I metH	COG1410E
CCNA_00365	5968.33	2483.33	-1.16	1.00312e-11	ornithine decarboxylase	COG0019E
CCNA_00850	1008.67	415	-1.16	5.511e-07	cation/multidrug efflux pump acrB2	COG0841V
CCNA_01543	345.67	144	-1.16	4.35784e-10	chaperone protein dnaK	COG0443O
CCNA_02354	1528	641	-1.16	2.20483e-20	phosphohydrolase, MutT/nudix family protein	-
CCNA_03792	1067	446	-1.16	8.00561e-15	intracellular septation protein	COG2917D
CCNA_00637	378	159.67	-1.15	7.58759e-25	tetratricopeptide repeat family protein	COG4995S
CCNA_00655	251.33	104.33	-1.15	1.26795e-07	hypothetical protein	-
CCNA_00887	722	303.33	-1.15	3.18305e-12	hypothetical protein	-
CCNA_01097	6975.33	2954	-1.15	2.24555e-16	LSU ribosomal protein L20P	COG0292J
CCNA_01360	192	80.33	-1.15	2.63787e-10	malonate-semialdehyde dehydrogenase IolA	COG1012C
CCNA_R0048	32654	13634.7	-1.15	3.10167e-09	-	Leu tRNA
CCNA_00101	273.67	115	-1.14	3.23592e-08	16S rRNA m5C methyltransferase RsmB	COG0144J
CCNA_02390	524	219.67	-1.14	4.63569e-07	phosphoglycolate phosphatase	COG0546R
CCNA_03475	1146.67	480.67	-1.14	2.06723e-06	homoserine kinase	COG2334R
CCNA_00042	1225.33	520.67	-1.13	8.73793e-10	Ylxr-like protein	COG2740K
CCNA_00371	12632.3	5292	-1.13	2.59865e-05	ATP synthase B' chain	COG0711C
CCNA_00737	1286	550.67	-1.13	3.74087e-17	isoleucyl-tRNA synthetase	COG0060J
CCNA_00190	467	198.33	-1.12	2.74696e-10	acyl-CoA hydrolase	-
CCNA_00460	818.67	340.33	-1.12	0.000177892	hypothetical protein	-
CCNA_01970	690.67	297.67	-1.12	9.84881e-11	triosephosphate isomerase	COG0149G
CCNA_03854	491.67	209.33	-1.12	1.4708e-10	phosphoribosyl-ATP pyrophosphatase	COG0140E
CCNA_02273	13604.3	5873	-1.11	9.405e-10	glutathione peroxidase	-
CCNA_02419	6052	2621.67	-1.11	1.93908e-15	TonB1 protein	COG0810M
CCNA_03613	985	427	-1.11	8.46682e-13	3-hydroxybutyryl-CoA dehydratase	COG2030I
CCNA_03913	4831	2004	-1.11	0.00051251	hypothetical protein	-
CCNA_R0108	2963	1249.33	-1.11	7.63976e-05	-	-
CCNA_01481	587.33	256.33	-1.1	5.77406e-18	cyclase homology domain protein	COG2114T
CCNA_01959	3846.67	1673.33	-1.1	1.47575e-11	3-dehydroquinate dehydratase	COG0757E
CCNA_00206	3670.33	1606	-1.09	1.22956e-11	succinyl-CoA:3-ketoacid-coenzyme A transferase subunit A	COG1788I
CCNA_02222	1593	695	-1.09	2.03625e-09	5-methyltetrahydrofolate--homocysteine methyltransferase homocysteine-binding subunit	COG0646E
CCNA_03657	1058.67	451.33	-1.09	0.000243485	tryptophan synthase alpha chain	COG0159E
CCNA_00299	546	241	-1.08	8.39653e-11	phosphoribosylamine--glycine ligase	COG0151F
CCNA_02073	211	92	-1.08	1.56084e-05	cupin domain transcriptional regulator	-
CCNA_03025	282.67	123.67	-1.08	8.1219e-06	MarR-family transcriptional regulator	COG1846K
CCNA_03659	618.67	272	-1.08	1.6133e-07	N-(5'-phosphoribosyl)anthranilate isomerase	COG0135E
CCNA_00638	377	167.33	-1.07	2.33868e-09	heme:hemopexin-binding protein	-
CCNA_00851	1272.33	559.67	-1.07	1.36577e-06	periplasmic multidrug efflux lipoprotein precursor	COG0845M
CCNA_01201	397.33	177	-1.07	9.28888e-10	hypothetical protein	-
CCNA_01359	284.67	126	-1.07	2.01604e-08	myo-inositol catabolism protein IolB	COG3718G
CCNA_02275	31.67	13	-1.07	0.00653942	ABC transporter, periplasmic component	COG5266P
CCNA_00047	1089.67	485.67	-1.06	6.48427e-08	tRNA m7-G46 methyltransferase	COG0220R
CCNA_00370	30639	13712	-1.06	1.07298e-10	ATP synthase B chain	COG0711C
CCNA_00765	199.67	88	-1.06	4.55512e-07	hypothetical protein	-
CCNA_01325	12944.3	5624.33	-1.06	0.000851023	LSU ribosomal protein L15P	COG0200J
CCNA_01357	199	89.33	-1.06	2.29423e-10	myo-inositol catabolism protein IolD	COG3962E
CCNA_03100	781.33	345.33	-1.06	4.26578e-06	alkylphosphonate utilization operon protein PhnA	COG2824P
CCNA_03157	649.67	281	-1.06	0.00114752	hypothetical protein	COG5266P
CCNA_03600	555	249	-1.06	1.10314e-14	integral membrane protein	COG0730R
CCNA_03704	726.33	326.33	-1.06	3.30691e-11	3-phosphoshikimate 1-carboxyvinyltransferase	COG0128E
CCNA_00213	874.67	393	-1.05	2.57157e-10	ribosomal-protein-alanine acetyltransferase	COG1670J
CCNA_00280	671.33	304	-1.05	5.46858e-14	tRNA pseudouridine synthase A	COG0101J
CCNA_01358	281.67	126.67	-1.05	2.02542e-08	myo-inositol catabolism protein IolE	COG1082G
CCNA_03646	435.67	194.67	-1.05	6.10868e-08	ATPase	COG1485R
CCNA_00762	290	129.33	-1.04	3.35994e-05	hypothetical protein	-
CCNA_02925	1273.67	580.67	-1.04	9.07357e-14	carbamoyl-phosphate synthase small chain	COG0505EF
CCNA_03626	771.33	350	-1.04	9.8025e-09	ATP phosphoribosyltransferase	COG0040E
CCNA_R0031	99668	44483.3	-1.04	5.22881e-05	-	Gly tRNA
CCNA_00559	1236	564.67	-1.03	6.86006e-13	homoserine O-acetyltransferase	COG2021E
CCNA_01098	61707.3	28279	-1.03	4.44254e-11	LSU ribosomal protein L35P	COG0291J
CCNA_01354	759.67	345.33	-1.03	2.37106e-07	myo-inositol 2-dehydrogenase IdhA	COG0673R
CCNA_01563	1323.33	598.67	-1.03	1.3636e-05	2-dehydro-3-deoxygluconokinase	COG0524G
CCNA_03481	954.33	433	-1.03	7.391e-08	DNA integration/recombination/inversion protein	-
CCNA_00207	1785	826	-1.02	9.21809e-12	succinyl-CoA:3-ketoacid-coenzyme A transferase subunit B	COG2057I
CCNA_01728	954	435	-1.02	5.03551e-05	short chain dehydrogenase	COG1028IQR
CCNA_03582	433.33	200.33	-1.02	2.68584e-12	3'(2'),5'-bisphosphate nucleotidase CysQ	COG1218P
CCNA_03583	2210.67	1003.33	-1.02	3.28874e-06	hypothetical protein	-
CCNA_03627	203.67	93.33	-1.02	2.63861e-07	ATP phosphoribosyltransferase regulatory subunit	-
CCNA_00063	780.67	365	-1.01	1.59015e-16	MviN-family integral membrane protein	COG0728R
CCNA_01714	1127.67	526.33	-1.01	4.93299e-13	Spx/MgsR-related protein	-
CCNA_R0017	244	108.67	-1.01	0.00046819	-	-
CCNA_00027	127.33	58.33	-1	0.00189638	2OG-Fe(II) oxygenase	COG3128S
CCNA_00281	400.67	187.33	-1	2.36142e-12	methionyl-tRNA formyltransferase	COG0223J
CCNA_03789	250.33	113.33	-1	0.000193238	hypothetical protein	-
CCNA_01052	37.33	71.33	1	6.92691e-05	SapC family protein	-
CCNA_01376	487	931	1	1.04757e-10	glutathione S-transferase	-
CCNA_03806	564.67	1079.67	1	4.72437e-09	outer membrane lipoprotein	COG2853M
CCNA_00300	204.33	406	1.01	0.00259494	glyoxalase superfamily protein	-
CCNA_01755	362	702.67	1.01	1.08416e-07	two component sensor histidine kinase	-
CCNA_01840	397.67	788	1.01	0.000805097	MerR-family transcriptional regulator	COG3800R
CCNA_02672	937.67	1862	1.01	0.00119648	hypothetical protein	-
CCNA_02715	148.67	287	1.01	6.54466e-14	MASE1-family sensor histidine kinase	COG0642T
CCNA_00061	250.33	488.33	1.02	3.63226e-06	cytochrome p450	-
CCNA_00404	186	359.33	1.02	1.77805e-10	hypothetical protein	-
CCNA_00405	322	622.33	1.02	4.02846e-14	short chain dehydrogenase	COG1028IQR
CCNA_00756	64.67	128.67	1.02	0.000900013	hypothetical protein	-
CCNA_01866	258	508.67	1.02	2.59865e-05	cation/multidrug efflux pump acrB4	COG0841V
CCNA_02485	35	69.33	1.02	1.91391e-05	vanillin dehydrogenase	COG1012C
CCNA_02489	41	82.33	1.02	0.00120527	acetate/3-ketoacid CoA transferase, subunit B	COG2057I
CCNA_02904	212.33	417.67	1.02	3.04413e-05	GntR-family transcriptional regulator	COG2186K
CCNA_03080	802.67	1606.33	1.02	0.00145857	antitoxin protein parD-4	-
CCNA_03294	358.33	697.33	1.02	6.16299e-07	beta-lactamase family protein	-
CCNA_02792	152.33	300	1.03	7.97351e-06	TonB-dependent outer membrane receptor	COG4771P
CCNA_02966	1975	3900.67	1.03	1.99084e-05	non-specific DNA-binding protein Dps/iron-binding ferritin-like antioxidant protein/ferroxidase	-
CCNA_02978	129.67	251.67	1.03	7.1169e-11	two-component sensor histidine kinase	COG2205T
CCNA_03205	2099	4078.67	1.03	1.58188e-10	M28-family zinc peptidase	-
CCNA_03280	3871.33	7547.33	1.03	1.2169e-10	pyruvate ferredoxin/flavodoxin oxidoreductase family protein	COG4231C
CCNA_03308	216	435.33	1.03	0.00107205	hypothetical protein	-
CCNA_R0095	121.67	242	1.03	0.000149417	-	-
CCNA_01604	45	89	1.04	8.03143e-08	hypothetical protein	-
CCNA_01830	218	427.67	1.04	2.52717e-09	TonB-dependent receptor	COG1629P
CCNA_02413	826	1614.33	1.04	8.89207e-17	acyl-CoA dehydrogenase	COG1960I
CCNA_02618	294	579.33	1.04	1.62989e-09	AsnC-family transcriptional regulator	COG1522K
CCNA_02643	587	1146	1.04	4.70888e-13	penicillin-binding protein FtsI	COG0768M
CCNA_00032	393.67	776.67	1.05	9.14205e-10	antitoxin protein VapB	COG4456S
CCNA_01031	98.67	196.33	1.05	4.40103e-09	transporter, major facilitator superfamily	-
CCNA_01601	1474	3002.33	1.05	0.000725871	hypothetical protein	COG3798S
CCNA_01864	2503	4977	1.05	3.08273e-07	TetR-family transcriptional regulator	COG1309K
CCNA_02432	90.33	179.67	1.05	7.93189e-11	nucleobase-cation-symport-1 (NCS1) transporter	COG1953FH
CCNA_02644	896.33	1788	1.05	2.16749e-07	cell division protein FtsL	-
CCNA_02881	37.33	74.33	1.05	3.25758e-07	oxoglutarate semialdehyde dehydrogenase	COG1012C
CCNA_03123	106	212	1.05	1.74787e-05	ArsR-family transcriptional regulator	-
CCNA_03458	204.33	406.67	1.05	8.93818e-09	hypothetical protein	-
CCNA_03926	53.33	112	1.05	0.00281002	hypothetical protein	-
CCNA_00672	30.33	62	1.06	0.000115145	hypothetical protein	-
CCNA_01573	96	191.67	1.06	3.31826e-07	ArsR-family transcriptional regulator	COG0640K
CCNA_02001	60.33	122.67	1.06	0.000162497	phosphoserine phosphatase	COG0560E
CCNA_02516	988.33	1991.67	1.06	7.00846e-06	glutathione S-transferase	COG0625O
CCNA_02780	1130.33	2370	1.06	0.00576185	hypothetical protein	-
CCNA_02781	1011.33	2035.33	1.06	8.22934e-07	hypothetical protein	-
CCNA_02816	564	1184.33	1.06	0.00686681	hypothetical protein	-
CCNA_03091	695.33	1386	1.06	6.1188e-08	hypothetical protein	-
CCNA_03149	93.67	187.67	1.06	1.03096e-07	beta-glucosidase/beta-xylosidase	COG1472G
CCNA_01644	1843.67	3706.33	1.07	1.28938e-07	chemotaxis motB protein	COG1360N
CCNA_02553	1848.67	3688.33	1.07	1.58235e-18	ATP-dependent clp protease ATP-binding subunit ClpA	COG0542O
CCNA_02645	371.33	746	1.07	7.78315e-11	S-adenosyl-methyltransferase MraW	COG0275M
CCNA_02759	1336.33	2727.67	1.07	0.000124074	methionine aminopeptidase	COG0024J
CCNA_02854	378.67	773.67	1.07	3.72104e-05	two-component response regulator	COG0745TK
CCNA_03605	206.67	418.33	1.07	9.76357e-08	hypothetical protein	-
CCNA_03663	2084	4203.67	1.07	8.68736e-09	NADP-dependent malic enzyme	COG0281C
CCNA_00185	57	117	1.08	2.79441e-05	TonB-dependent receptor	COG1629P
CCNA_02423	633.33	1287.33	1.08	8.86749e-08	hypothetical protein	-
CCNA_02853	390.67	809	1.08	0.000198049	two-component sensor histidine kinase	COG0642T
CCNA_03970	91	190.33	1.08	8.36779e-05	hypothetical protein	-
CCNA_00192	97	199	1.09	8.34632e-09	long-chain-fatty-acid--CoA ligase	COG0318IQ
CCNA_00491	2716	5488.33	1.09	1.48159e-17	GTP cyclohydrolase I	COG0302H
CCNA_01684	6484.67	13160	1.09	2.40709e-13	phenylalanine-4-hydroxylase	COG3186E
CCNA_01712	298.67	617	1.09	1.15343e-05	CopY/TcrY family transcriptional repressor	COG3682K
CCNA_02659	3466	7066.67	1.09	7.60975e-08	two-component receiver domain protein	COG2204T
CCNA_02661	1361.67	2835.67	1.09	0.000193238	M16 family peptidase	COG0612R
CCNA_02787	260.33	539.67	1.09	7.05646e-05	hypothetical protein	-
CCNA_R0014	832.67	1762	1.09	0.00128638	-	-
CCNA_02655	47	100.33	1.1	0.00143939	NTF2 superfamily protein	-
CCNA_R0121	51	111	1.1	0.0061034	-	-
CCNA_00149	301	621.67	1.11	2.541e-10	Cro/CI-family transcriptional regulator	COG3655K
CCNA_00745	79.67	166.33	1.11	6.10547e-07	hypothetical protein	COG3826S
CCNA_00937	1005	2072	1.11	5.94733e-11	acetyltransferase	COG2388R
CCNA_01051	32.33	68	1.12	3.72855e-15	TonB-dependent receptor	COG4771P
CCNA_03479	209.33	434	1.12	1.88415e-11	MarR-family transcriptional regulator	COG1733K
CCNA_00396	39.33	83.33	1.13	1.56666e-08	hypothetical protein	COG3714S
CCNA_02610	228	488	1.13	3.64081e-05	glyoxalase family protein	COG0346E
CCNA_00331	234.67	500.33	1.14	9.15011e-07	molybdate-binding protein	COG0725P
CCNA_00703	114.67	254.67	1.14	0.00193866	hypothetical protein	-
CCNA_01418	4405	9749	1.14	0.00180942	ROS/MUCR transcriptional regulator	-
CCNA_02834	228	490	1.14	1.91434e-05	molybdopterin dependent oxidoreductase	COG2041R
CCNA_03774	698.33	1467	1.14	1.65521e-14	citrate lyase beta chain/citryl-CoA lyase subunit	COG2301G
CCNA_03820	1561.33	3312.67	1.14	6.39262e-07	outer-membrane lipoproteins carrier protein	COG2834M
CCNA_03976	475.33	1061	1.14	0.00357574	hypothetical protein	-
CCNA_00031	157	336	1.15	7.54133e-07	toxin protein VapC	COG1487R
CCNA_01169	21	45.33	1.15	2.6587e-06	hypothetical protein	-
CCNA_02977	530.67	1126.67	1.15	1.36816e-12	RNA polymerase ECF-type sigma factor sigU	COG1595K
CCNA_03660	274.67	590	1.15	2.56102e-08	Usg protein	COG5425
CCNA_01080	253	571.67	1.16	0.00210483	hypothetical protein	-
CCNA_02660	181.67	391	1.16	4.07023e-09	pyridoxamine 5'-phosphate oxidase family protein	COG3576R
CCNA_02788	70.33	155.33	1.16	5.05359e-05	Xre-family transcriptional regulator	-
CCNA_03367	584.33	1305	1.16	0.000345672	chemotaxis receiver domain protein CheYIII	COG0745TK
CCNA_03930	4055.67	9466.67	1.16	0.00703051	hypothetical protein	-
CCNA_00419	283.33	657.67	1.17	0.00368594	fasciclin domain cell surface protein	COG2335M
CCNA_00714	32.67	74	1.17	0.00134992	hypothetical protein	-
CCNA_01451	700.67	1559	1.17	0.000232995	cold shock protein cspD	COG1278K
CCNA_01834	105	226	1.17	4.06331e-17	oxidoreductase	COG3127Q
CCNA_03571	39.67	86.33	1.17	8.23018e-08	CAAX amino terminal protease family	-
CCNA_00644	5.33	12	1.18	0.000198694	hypothetical protein	-
CCNA_00963	1564.33	3424	1.18	2.25088e-07	organic hydroperoxide resistance protein	COG1764O
CCNA_01405	2155	4857.67	1.18	0.000253479	GIY-YIG domain protein	COG2827L
CCNA_01511	184	402.33	1.18	8.07462e-10	sterol desaturase family protein	COG3000I
CCNA_02476	34.33	75.67	1.18	1.46584e-07	vanillate demethylase oxygenase subunit A vanA	COG4638PR
CCNA_02488	142.67	315.67	1.18	9.66757e-06	acetate/3-ketoacid CoA transferase, subunit A	COG1788I
CCNA_03124	147	317.67	1.18	1.37453e-20	NAD/mycothiol-dependent formaldehyde dehydrogenase	COG1062C
CCNA_03176	686.67	1514.67	1.18	1.33464e-06	nucleotidyltransferase	COG1669R
CCNA_03575	691.67	1496.33	1.18	9.62733e-18	3-ketoacyl-CoA thiolase	COG0183I
CCNA_00734	727	1590.33	1.19	5.62468e-12	GumN superfamily protein	-
CCNA_01368	1462	3166.67	1.19	6.23268e-23	acyl-CoA dehydrogenase	COG1960I
CCNA_03380	1121.67	2555	1.19	0.000453166	hypothetical protein	-
CCNA_02057	42.67	95	1.2	3.0845e-10	hypothetical protein	COG5267S
CCNA_00570	19.67	44.33	1.21	4.49783e-05	GntR-family transcriptional regulator	COG2188K
CCNA_00687	181.33	404.67	1.21	1.46657e-09	hypothetical protein	-
CCNA_01074	228.33	520.67	1.21	9.19039e-05	entericidin B-like protein	-
CCNA_03175	94.33	215.33	1.21	4.10501e-05	hypothetical protein	-
CCNA_03611	178.33	408.67	1.21	2.52731e-05	glutathione-regulated potassium-efflux system protein kefC	COG0475P
CCNA_03924	3115.67	7565.67	1.21	0.00631013	hypothetical protein	-
CCNA_00426	162	391.33	1.22	0.00247292	very-short-patch-repair endonuclease	COG2852S
CCNA_01238	290	666.67	1.22	1.26797e-05	EF-hand domain protein	-
CCNA_02213	458	1015.67	1.22	1.8341e-20	old yellow enzyme (OYE)-family NADH:flavin oxidoreductase	COG1902C
CCNA_02491	68	153	1.22	7.70498e-10	protocatechuate 3,4-dioxygenase beta chain	COG3485Q
CCNA_01028	188	425	1.23	3.98632e-09	M17 family aminopeptidase	-
CCNA_03000	747.67	1752	1.23	0.0002001	hypothetical protein	-
CCNA_R0169	55	125	1.23	1.1122e-06	-	-
CCNA_00263	408.33	933.33	1.24	1.8157e-09	hypothetical protein	-
CCNA_02760	2505.67	6173.33	1.24	0.00311054	hypothetical protein	-
CCNA_00417	1197.33	2828	1.25	0.000100393	hypothetical protein	-
CCNA_01017	133.33	303	1.25	3.4854e-19	acyl-CoA synthetase	COG0318IQ
CCNA_03178	223.67	517.67	1.25	2.91677e-08	MerR-family transcriptional regulator	COG0789K
CCNA_03318	47.33	112	1.25	0.000123167	DNA polymerase Y-family protein ImuB	COG0389L
CCNA_00148	773	1803	1.26	1.4561e-07	hypothetical protein	-
CCNA_02004	1718.33	4056	1.26	4.67331e-06	SOS-induced inhibitor of cell division SidA	-
CCNA_02902	48.33	112	1.26	1.01221e-08	xylan alpha-1,2-glucuronosidase	COG3661G
CCNA_02954	148.67	366.67	1.26	0.00143429	11-cis retinol dehydrogenase	COG4221R
CCNA_00725	39.67	93.33	1.27	8.81769e-11	O6-methylguanine-DNA methyltransferase	COG0350L
CCNA_01457	205	499.67	1.27	0.000381647	hypothetical protein	-
CCNA_01664	16.67	39.67	1.27	9.73163e-08	potassium-transporting ATPase B chain	COG2216P
CCNA_02815	474.33	1085.67	1.27	1.64317e-32	ice nucleation protein	-
CCNA_03172	50.33	117.67	1.27	1.54115e-07	3-oxoacyl-(acyl-carrier protein) reductase	COG1028IQR
CCNA_03375	25	59	1.27	4.60024e-07	RNA polymerase sigma-J factor	COG1595K
CCNA_R0116	535.67	1292	1.27	8.76447e-05	-	-
CCNA_01260	50	119	1.28	1.3378e-06	hypothetical protein	-
CCNA_01835	190	439.67	1.28	1.78532e-22	ABC transporter ATP-binding protein	COG4181Q
CCNA_01916	629.67	1510	1.28	1.39142e-05	ribonuclease BN	COG1295S
CCNA_02064	798.33	1856.67	1.28	1.72742e-14	UDP-3-O-(3-hydroxymyristoyl) N-acetylglucosamine deacetylase	COG0774M
CCNA_03426	741.67	1718	1.28	3.7793e-18	MarR family repressor protein	-
CCNA_00710	46.33	109.33	1.29	1.91472e-12	alpha/beta hydrolase family protein	-
CCNA_02129	73.33	174	1.29	3.97874e-09	acyl-CoA dehydrogenase, short-chain specific	COG1960I
CCNA_02724	68.33	160.33	1.29	8.44203e-12	Aldo-keto reductase	COG0667C
CCNA_02779	666.33	1613.67	1.29	1.225e-05	LysM family peptidoglycan binding protein	-
CCNA_03087	15.33	39	1.29	0.000563841	H-NOX family heme binding protein	-
CCNA_03312	82.67	209.33	1.29	0.00121344	hypothetical protein	-
CCNA_00169	122	291.67	1.3	4.70813e-09	hypothetical protein	-
CCNA_01058	10161.3	24400	1.3	4.71086e-07	helix-turn-helix transcriptional regulator	-
CCNA_02551	1555.67	3708	1.3	4.11524e-08	hypothetical protein	-
CCNA_02594	290	680	1.3	1.61552e-28	heat shock endopeptidase HtpX	COG0501O
CCNA_03184	278.33	654.67	1.3	1.79593e-20	acyl-CoA dehydrogenase	-
CCNA_03757	16	40.33	1.3	1.225e-05	citrate synthase	COG0372C
CCNA_R0081	222	556.67	1.3	0.000625811	-	-
CCNA_01592	2669.33	6313.33	1.31	8.62403e-18	SN-glycerol-3-phosphate transport ATP-binding protein	COG4731S
CCNA_02196	1178	2877	1.31	2.17552e-06	hypothetical protein	COG3304S
CCNA_01458	104.67	259.67	1.32	1.78376e-05	hypothetical protein	-
CCNA_03287	1172	2875.33	1.32	6.58851e-07	PadR-family transcriptional regulator	COG1695K
CCNA_03949	3031.33	7316.33	1.32	3.33785e-09	hypothetical protein	-
CCNA_01350	68.33	171.33	1.33	3.35852e-05	transposase DDE domain protein	COG3293L
CCNA_00860	3793.33	9433	1.34	1.14891e-07	holdfast inhibitor protein HfiA	-
CCNA_01865	97.67	239.33	1.34	1.28575e-12	periplasmic multidrug efflux lipoprotein precursor	COG0845M
CCNA_03886	25.67	71	1.34	0.00444118	trypsin-like peptidase domain family protein	-
CCNA_01089	329.67	810.67	1.35	1.61727e-13	hypothetical protein	COG5316S
CCNA_02580	42.33	108.67	1.35	0.00022946	rubredoxin	COG1773C
CCNA_01042	1764	4360.67	1.36	6.21379e-12	TonB-dependent receptor	COG1629P
CCNA_02785	343	840.67	1.36	5.7896e-24	TIR-like nucleotide binding protein	COG4271K
CCNA_03293	191.67	472.33	1.36	6.29609e-21	multifunctional fatty acid oxidation complex subunit alpha FadJ	COG1250I
CCNA_03319	323.33	844.33	1.36	0.000101407	DNA damage-induced protein ImuA	COG4544
CCNA_03666	4760.67	12171.3	1.36	6.81544e-06	YnbE-like lipoprotein	-
CCNA_01910	753	1911	1.37	2.28613e-07	ABC transporter substrate-binding protein	-
CCNA_03629	3155	7969.67	1.37	3.44235e-08	DNA replication inhibitor toxin SocB	-
CCNA_00662	606	1579	1.38	1.27758e-05	hypothetical protein	-
CCNA_00979	106.33	276	1.38	7.43476e-06	RND family efflux transporter, MFP subunit	COG0845M
CCNA_01822	152	380.33	1.38	4.65792e-17	melibiose carrier protein	COG2211G
CCNA_02396	158.33	415	1.38	4.04471e-05	GST / metaxin-like protein	-
CCNA_02758	631.67	1643.67	1.38	7.94122e-06	hypothetical protein	-
CCNA_02859	226.33	581.33	1.38	9.29258e-07	hypothetical protein	-
CCNA_00484	885.67	2217.33	1.39	9.3354e-21	hypothetical protein	-
CCNA_02653	21	54	1.39	3.22722e-10	hypothetical protein	COG3662S
CCNA_00718	1088.67	2904	1.4	2.17324e-05	abortive infection protein	-
CCNA_01708	2097.33	5284.67	1.4	1.30188e-31	hypothetical protein	COG4731S
CCNA_02242	17634.7	46601	1.4	1.46551e-05	PHB granule-associated protein, phasin2	COG5490
CCNA_03371	6163.33	16005.3	1.4	8.80278e-08	bacterioferritin	COG2193P
CCNA_01406	8129	20744.3	1.41	1.28393e-14	metal-dependent hydrolase	COG3687R
CCNA_02283	173	445.33	1.41	4.98591e-13	HNH endonuclease family protein	COG1403V
CCNA_00885	437	1159	1.42	2.18038e-07	MazE-like antitoxin protein	-
CCNA_02571	37.67	97.33	1.42	1.1753e-17	major facilitator superfamily transporter	-
CCNA_02603	21	55	1.42	1.07813e-10	hypothetical protein	COG5361S
CCNA_03094	570.33	1469.67	1.42	1.16578e-14	citrate lyase beta subunit	-
CCNA_03997	734.67	1946	1.42	1.99573e-07	amelogenin/CpxP-related protein	-
CCNA_R0132	397	1084	1.42	2.94282e-05	-	-
CCNA_01891	12	32.67	1.43	2.69553e-07	enoyl-CoA hydratase/carnithine racemase	COG1024I
CCNA_02309	3576.33	9358.67	1.43	1.22563e-12	EF hand domain protein	-
CCNA_02564	97.33	254.67	1.43	1.50792e-13	acyl-CoA dehydrogenase, short-chain specific	COG1960I
CCNA_03132	434.33	1147	1.43	8.41736e-09	transcriptional regulator, antitoxin protein higA	COG3636K
CCNA_03569	35.67	94.33	1.43	1.42761e-11	repair PSII family protein	COG1512R
CCNA_03694	105.67	273	1.43	7.3239e-16	AcoR-family transcriptional regulator	COG3284QK
CCNA_00580	25.33	71	1.44	1.79625e-05	AAA ATPase domain protein	-
CCNA_00743	37	97.33	1.44	9.1714e-12	NnrU family membrane protein	COG4094S
CCNA_01383	105	277	1.44	2.02246e-10	hypothetical protein	COG5646S
CCNA_02595	2168.33	5725.33	1.44	2.21373e-10	Zn finger TFIIB-family transcription factor	COG3809S
CCNA_03825	779.33	2265	1.44	0.000738462	hypothetical protein	-
CCNA_01106	2748	7439.33	1.45	1.1513e-07	antitoxin protein parD-2	COG3905K
CCNA_01704	316.67	838.33	1.45	8.62703e-14	cytochrome c	COG3474C
CCNA_02103	113	301.33	1.45	4.29224e-12	hypothetical protein	COG3644S
CCNA_R0179	286.33	780.67	1.45	1.46161e-06	-	-
CCNA_01911	616.33	1632.67	1.46	1.89795e-16	glyoxalase family protein	COG3324R
CCNA_02786	251.67	683.67	1.46	1.08416e-07	guanylate cyclase	COG2114T
CCNA_R0128	308.33	855	1.46	9.83399e-06	-	-
CCNA_01236	185.67	505.33	1.47	6.03806e-09	general stress protein GsiB	COG3729R
CCNA_00813	91	247.33	1.48	2.46133e-11	flavin-binding monooxygenase-related protein	COG2072P
CCNA_01259	2709.67	7350	1.48	2.55789e-13	class II aldolase and Adducin protein	COG0235G
CCNA_02212	53	142.67	1.48	1.2849e-17	gluconolactonase	COG3386G
CCNA_02728	6311	17878	1.48	1.17462e-05	hypothetical protein	-
CCNA_03966	3167.33	9088.67	1.48	3.76499e-05	hypothetical protein	-
CCNA_00026	128	344.33	1.49	8.26676e-24	PAS-family sensor histidine kinase	COG0642T
CCNA_01237	1308.33	3578.33	1.49	3.47472e-11	hypothetical protein	-
CCNA_01873	17.33	52.67	1.49	8.46185e-05	magnesium and cobalt transport protein corA	COG0598P
CCNA_03113	62	167.67	1.49	8.6075e-15	membrane-associated phospholipid phosphatase	-
CCNA_03987	1490	4217.33	1.49	2.37277e-06	hypothetical protein	-
CCNA_01023	97.67	265	1.5	3.764e-27	tryptophan halogenase superfamily protein	COG0644C
CCNA_02202	145.33	401	1.5	2.56568e-11	SCP domain protein	COG2340S
CCNA_02891	86.33	233.33	1.5	6.33343e-29	beta-galactosidase	-
CCNA_00486	26.33	76	1.51	8.23254e-07	TonB-dependent receptor	COG1629P
CCNA_01287	77.33	215.33	1.51	1.77805e-10	epoxide hydrolase	COG0596R
CCNA_03366	1508.67	4382.33	1.51	4.26578e-06	DoxX family protein	COG2259S
CCNA_00521	803.33	2334.67	1.53	6.33489e-07	antitoxin protein	COG5304S
CCNA_01049	212.33	589	1.53	1.99345e-18	hypothetical protein	-
CCNA_03973	597	1700	1.53	2.99948e-09	hypothetical protein	-
CCNA_00916	270.67	786.33	1.54	1.34064e-07	toxin protein parE-1	COG3668R
CCNA_02987	142.67	415.67	1.54	2.0503e-07	hypothetical protein	-
CCNA_03708	56	164.33	1.54	3.9205e-06	transposase	COG3293L
CCNA_03570	33.33	94.67	1.55	1.42189e-13	repair PSII-family membrane protein	COG3762S
CCNA_00692	270	776	1.56	2.11071e-15	PAS-family GGDEF/EAL protein	COG5001T
CCNA_02209	25.33	73.33	1.56	1.26103e-13	quinone oxidoreductase	-
CCNA_03133	1952	5739.33	1.56	5.32644e-08	toxin protein higB	COG3657S
CCNA_03208	96.33	300.67	1.56	6.54336e-05	steroid 5-alpha reductase family enzyme	COG3752S
CCNA_03439	540	1557	1.56	2.82095e-12	hypothetical protein	-
CCNA_00147	752	2175	1.57	2.19302e-12	hypothetical protein	-
CCNA_00980	75.67	225.67	1.57	4.95703e-08	ABC-type transport system involved in lipoprotein release, permease component LolE	COG4591M
CCNA_02887	45.33	129.33	1.57	3.62411e-20	hydrolase/acyltransferase family protein	COG0596R
CCNA_00079	604	1768.33	1.58	2.22585e-11	MerR-family transcriptional regulator	COG0789K
CCNA_01361	806.67	2399.67	1.58	2.4303e-08	PepSY superfamily protein	-
CCNA_03274	23.33	77	1.58	0.000336664	hypothetical protein	-
CCNA_01341	794	2303.67	1.59	1.291e-22	DegP/HtrA-family serine protease	COG0265O
CCNA_02838	1503.67	4379.67	1.59	2.9721e-18	EF hand domain protein	-
CCNA_02858	147.67	451.67	1.59	3.27048e-07	hipA-family phosphatidylinositol 3/4-kinase	COG3550R
CCNA_03762	17496.3	54090.7	1.59	7.83229e-06	acetolactate synthase-related protein	-
CCNA_00319	736.33	2194	1.6	7.61406e-11	acetyltransferase, GNAT family	COG1670J
CCNA_03711	7805.33	22697	1.6	9.67712e-25	ribosome-associated factor Y	COG1544J
CCNA_00981	22.67	72.67	1.62	9.35442e-07	ABC-type transport system involved in lipoprotein release, ATPase component LolD	COG1136V
CCNA_03365	235	770.33	1.62	4.8238e-05	hypothetical protein	-
CCNA_R0078	66	215.67	1.62	0.000110029	-	-
CCNA_00754	24.33	75.67	1.63	4.42188e-08	Nodulin-21 / CCC1-related protein	-
CCNA_01120	155	477.67	1.63	7.13085e-10	hypothetical protein	-
CCNA_02957	399.33	1304.33	1.63	4.6141e-05	ArsR-family transcriptional regulator	-
CCNA_03624	202.67	611	1.63	1.48157e-14	sodium bicarbonate cotransporter	-
CCNA_02355	141.67	452.67	1.64	3.96419e-07	endonuclease III	COG0177L
CCNA_03610	141	428	1.64	8.81632e-16	methyltransferase	-
CCNA_01303	1156	3594.67	1.66	2.56556e-12	hypothetical protein	-
CCNA_02104	213.67	673.67	1.66	8.10254e-10	GIY-YIG domain protein	-
CCNA_02217	1342.33	4074	1.66	1.99267e-29	hypothetical protein	-
CCNA_02312	1605	5415.33	1.66	3.9905e-05	TraB superfamily protein	COG3735S
CCNA_01660	409.67	1255	1.67	1.34243e-22	hypothetical protein	-
CCNA_02216	432	1358.33	1.67	1.51724e-11	ABM family monooxygenase	COG1359S
CCNA_02762	273	910.67	1.69	7.82713e-07	DNA repair protein RadC	COG2003L
CCNA_03634	39.33	126.33	1.71	5.24703e-14	DoxX family protein	-
CCNA_R0143	44.33	168.67	1.71	0.000574232	-	-
CCNA_00424	903	2878	1.72	2.65026e-21	aldehyde dehydrogenase	COG1012C
CCNA_00579	46.67	159.67	1.72	1.24185e-06	endonuclease	-
CCNA_01738	656	2080.67	1.72	6.17167e-25	TonB-dependent outer membrane receptor	COG1629P
CCNA_03928	286.67	1060.33	1.72	0.000172697	hypothetical protein	-
CCNA_01290	42.67	138.33	1.73	1.14841e-25	hypothetical protein	-
CCNA_02110	164	526.67	1.73	1.34201e-27	hypothetical protein	-
CCNA_03001	3417	11762.7	1.73	6.98467e-07	hypothetical protein	-
CCNA_02128	75	242.67	1.75	2.51753e-30	acyl-CoA dehydrogenase	COG1960I
CCNA_02579	82.33	271	1.76	5.16478e-20	cytochrome P450	COG2124Q
CCNA_03441	41.33	143.33	1.76	1.34672e-07	transposase	COG3293L
CCNA_R0186	142.67	575.33	1.76	0.000539571	-	-
CCNA_02930	87.33	308.67	1.78	9.34347e-08	very short patch repair (Vsr) endonuclease	COG2852S
CCNA_03098	188.67	634.33	1.79	1.29952e-20	hypothetical protein	-
CCNA_03376	69.33	239.67	1.79	3.99375e-12	hypothetical protein	-
CCNA_02215	265.67	925.33	1.8	1.53377e-11	acyl-CoA dehydrogenase	COG1960I
CCNA_00298	9	34	1.81	7.3459e-08	hypothetical protein	-
CCNA_00917	368.33	1297	1.82	3.30691e-11	antitoxin protein parD-1	COG3609K
CCNA_01090	738.33	2508.67	1.82	2.65646e-32	hypothetical protein	COG5316S
CCNA_01107	89.33	318.33	1.82	1.06384e-09	toxin protein parE-2	COG3668R
CCNA_01551	329	1167.33	1.82	1.52311e-10	hypothetical protein	-
CCNA_02400	64	218.33	1.82	3.36637e-31	transporter, major facilitator superfamily	COG2211G
CCNA_02341	2501.33	9285	1.83	2.14517e-07	small heat shock protein	COG0071O
CCNA_02888	379.33	1299.67	1.83	6.78619e-34	nitrilotriacetate monooxygenase	COG2141C
CCNA_02895	52.33	179	1.83	1.29865e-44	TonB-dependent receptor	COG1629P
CCNA_03364	269.33	1029.67	1.83	3.05891e-06	hypothetical protein	COG3220S
CCNA_00591	261	1836	1.84	0.00588202	hypothetical protein	-
CCNA_01893	10.33	40.67	1.84	7.35921e-07	SnoaL-like domain protein	-
CCNA_02652	127.33	437.33	1.84	1.03372e-34	cyclohexanone monooxygenase	COG2072P
CCNA_01461	73.67	272.33	1.85	9.55884e-09	hypothetical protein	-
CCNA_02570	97	335.33	1.85	6.46645e-41	major facilitator superfamily transporter	COG2814G
CCNA_02709	2168.67	7623.33	1.85	1.12957e-19	CBS domain containing protein	COG2905T
CCNA_02856	106.33	398	1.87	3.44395e-10	hypothetical protein	-
CCNA_01536	490.33	2001.33	1.88	9.71364e-06	hypothetical protein	-
CCNA_00482	112.33	418.67	1.89	8.72696e-12	toxin protein module HipA	COG3550R
CCNA_00585	75.33	275.33	1.89	2.04696e-15	hypothetical protein	-
CCNA_01170	29	107	1.89	3.73987e-16	TonB-dependent receptor	COG1629P
CCNA_03572	81.33	293.33	1.89	4.63029e-30	hypothetical protein	-
CCNA_01907	14.67	61.33	1.9	2.97126e-06	ABC transporter ATP-binding protein	COG1116P
CCNA_02725	203	732.67	1.9	2.92047e-32	choline dehydrogenase	COG2303E
CCNA_00081	2831	10938.7	1.91	1.83504e-09	hypothetical protein	-
CCNA_01382	325.33	1182	1.92	7.32439e-49	long-chain-fatty-acid--CoA ligase	COG0318IQ
CCNA_03212	751.67	2979	1.92	4.37751e-08	hypothetical protein	-
CCNA_03363	3072	12454.7	1.92	2.36363e-07	hypothetical protein	COG5572S
CCNA_R0004	173.33	674	1.92	6.11135e-09	-	-
CCNA_00755	19.33	74.67	1.93	2.06146e-10	tellurium resistance protein terB	COG3793P
CCNA_01460	129	517.67	1.93	7.64326e-08	hypothetical protein	-
CCNA_02783	660.67	2521	1.93	6.89832e-14	two-component response regulator	-
CCNA_01443	874.67	3375.67	1.94	9.25869e-13	hypothetical protein	COG3738S
CCNA_01925	320	1173.67	1.94	4.79503e-60	coniferyl aldehyde dehydrogenase	COG1012C
CCNA_02382	30.33	118.67	1.94	8.81769e-11	membrane peptidase, M23 family	COG0739M
CCNA_02886	122.67	452.67	1.94	2.50838e-33	RutC-family pyrimidine utilization protein C	COG0251J
CCNA_03195	2380.33	8799.33	1.94	2.1134e-39	RNA polymerase sigma factor RpoH	COG0568K
CCNA_03568	294.67	1091.33	1.94	6.17639e-29	LemA protein	-
CCNA_02694	32	122	1.95	2.92427e-22	acetamidase/formamidase family protein	COG2421C
CCNA_00882	17.67	71	1.97	4.10824e-11	hypothetical protein	-
CCNA_01022	72.33	278.67	1.98	1.34815e-32	tryptophan halogenase superfamily protein	-
CCNA_00590	98.67	685.33	1.99	0.00172705	FixC-family flavoprotein dehydrogenase	COG0644C
CCNA_03487	203.67	798	2	1.4176e-20	zonular occludens toxin, zot-like protein	-
CCNA_01852	104.33	428.33	2.01	3.52264e-12	major facilitator superfamily transporter	COG2814G
CCNA_03927	370	1622.67	2.01	3.53546e-07	hypothetical protein	-
CCNA_00481	182	833.67	2.03	1.09463e-06	HipB transcriptional regulator	-
CCNA_00583	15.67	70	2.03	2.26285e-07	lysozyme family protein	-
CCNA_01185	289	1192	2.03	1.50904e-14	hypothetical protein	-
CCNA_00650	11.33	47.33	2.04	8.39011e-19	MFS superfamily nitrate/nitrite transporter NarK	-
CCNA_01766	864	4048.67	2.05	1.41897e-06	CsgG-related curli protein	-
CCNA_02784	133	539.33	2.05	1.07748e-27	hypothetical protein	-
CCNA_01837	34.33	148.67	2.06	1.81758e-11	transposase, IS30 family	COG2826L
CCNA_01685	1625.33	6755.33	2.08	6.87908e-24	hemimethylated DNA-binding protein yccV	COG3785S
CCNA_00704	34.67	156	2.09	1.03943e-09	hypothetical protein	-
CCNA_01149	66.33	292	2.09	1.59857e-11	TonB-dependent outer membrane receptor	COG1629P
CCNA_01459	47	210.67	2.1	7.33266e-12	hypothetical protein	-
CCNA_03097	196	819.33	2.11	2.78857e-33	aldo/keto reductase family protein	COG0667C
CCNA_01292	34.33	155	2.12	2.34271e-13	hypothetical protein	-
CCNA_02831	1606.33	7823.33	2.13	1.67574e-07	hypothetical protein	COG4322S
CCNA_02111	1618.33	6936.67	2.15	1.16092e-39	pilF-related tetratricopeptide repeat protein	COG3063NU
CCNA_01075	127	578.33	2.17	8.75997e-16	beta/gamma crystallin family protein	-
CCNA_02885	91.67	410	2.17	2.49992e-20	isochorismatase family protein	COG1335Q
CCNA_03010	186.67	864.33	2.17	7.21677e-13	MAPEG family protein	COG5331S
CCNA_01908	14.33	75	2.19	2.46643e-08	ABC-type transporter, permease component	COG0600P
CCNA_02375	309	1531	2.2	6.86215e-10	hypothetical protein	-
CCNA_02146	90.33	442	2.21	5.83133e-11	hypothetical protein	-
CCNA_03177	265	1185.67	2.21	1.01182e-43	methylmalonyl-CoA mutase MeaA-like protein	COG1884I
CCNA_03593	262	1240.67	2.26	1.26028e-23	ferritin-like superfamily protein	-
CCNA_03695	939.67	4614.33	2.26	2.7679e-16	aldehyde dehydrogenase	COG1012C
CCNA_00884	72.33	360.67	2.27	7.1897e-15	VapC-like PIN domain ribonuclease toxin	-
CCNA_02923	30	141.33	2.28	5.4012e-51	TonB-dependent receptor	COG1629P
CCNA_00589	300.33	2344.67	2.29	9.31758e-05	hypothetical protein	-
CCNA_03138	200.33	986.67	2.3	1.79743e-21	peroxidase/catalase katG	COG0376P
CCNA_01606	7.67	46.33	2.32	2.11432e-08	Soj/ParA-related ATPase protein	COG1192D
CCNA_01410	120.33	592	2.35	3.74486e-54	cyclohexanone monooxygenase	COG2072P
CCNA_00197	6175.33	33365.7	2.36	2.22043e-13	LSU ribosomal protein L19P	COG0335J
CCNA_00198	26879	132872	2.36	3.06596e-59	tRNA (guanine-N1) -methyltransferase	COG0336J
CCNA_R0088	731.67	3841	2.36	1.65192e-18	-	-
CCNA_02876	46.67	246.33	2.37	8.05583e-17	very short patch repair (Vsr) endonuclease	COG2852S
CCNA_00978	65.33	368.67	2.39	2.63013e-12	transposase, DDE family	COG3293L
CCNA_01705	667.33	3467.33	2.41	3.08755e-42	hypothetical protein	-
CCNA_02727	201	1102	2.41	1.04032e-16	phosphate starvation-inducible protein PhoH	COG1702T
CCNA_03633	253.67	1436.33	2.41	4.46187e-13	GIY-YIG domain protein	COG2827L
CCNA_01094	17192.7	101009	2.45	2.20369e-13	hypothetical protein	-
CCNA_03289	421.67	2431.33	2.45	8.6075e-15	HicB-family RNA-binding protein	COG1598S
CCNA_02959	72.33	438	2.46	7.25447e-12	Zn-dependent hydrolase, glyoxalase II family	COG0491R
CCNA_01384	225.67	1219	2.48	9.95007e-57	amidase family protein	COG0154J
CCNA_R0002	1913	11780.3	2.53	1.03846e-14	-	-
CCNA_01909	164	1012.67	2.57	3.18474e-19	ABC transporter substrate-binding protein	COG0715P
CCNA_00522	1144.33	6885.67	2.58	4.13606e-29	BrnT-related ribonuclease toxin	COG2929S
CCNA_01703	335.67	1959.33	2.58	1.33374e-54	IolE-related protein	COG1082G
CCNA_02433	407.33	2523	2.6	1.01091e-23	hypothetical protein	-
CCNA_01091	261.67	1690.67	2.61	5.46679e-18	peptide methionine sulfoxide reductase	COG0225O
CCNA_R0092	1043	6928.67	2.64	8.54268e-17	-	-
CCNA_03181	262	1664	2.65	1.21458e-28	alcohol dehydrogenase	COG0604CR
CCNA_01386	821	5442.67	2.66	1.46873e-20	hypothetical protein	-
CCNA_01663	16.33	109.33	2.67	7.246e-22	potassium-transporting ATPase A chain	COG2060P
CCNA_03573	28	181.33	2.69	1.43344e-48	D-aminoacylase	COG3653Q
CCNA_01076	283.67	2117	2.7	2.88426e-12	beta/gamma crystallin family protein	-
CCNA_R0181	81	588.33	2.71	4.19694e-15	-	-
CCNA_01291	13.67	95.33	2.75	1.49038e-29	phosphotransferase family protein	COG3173R
CCNA_03795	125.67	873.33	2.75	3.51518e-26	tellurium resistance protein terB	-
CCNA_03377	21.67	168	2.8	5.3063e-15	hypothetical protein	-
CCNA_03945	1043	7163	2.8	4.20246e-48	hypothetical protein	-
CCNA_01425	463.33	3183.33	2.81	2.47571e-62	H+ translocating pyrophosphatase	COG3808C
CCNA_03446	32.67	227	2.82	3.48614e-70	feruloyl-CoA synthetase	COG0318IQ
CCNA_03400	27409.3	213599	2.84	2.24083e-18	hypothetical protein	-
CCNA_01707	251	1802	2.86	1.79887e-52	gluconate 2-dehydrogenase subunit 3-family protein	-
CCNA_03288	914.67	7557	2.86	1.44435e-14	YcfA superfamily protein	COG1724N
CCNA_02205	271.67	2174.67	2.87	3.19055e-18	hypothetical protein	COG5455S
CCNA_03119	63.67	501	2.87	3.51909e-20	hypothetical protein	-
CCNA_01702	126	951.67	2.89	2.20746e-33	NAD-dependent oxidoreductase	COG0673R
CCNA_02597	519.67	3850.33	2.89	3.57541e-45	hypothetical protein	-
CCNA_00663	180.33	1458.67	2.92	5.29833e-22	bacterial apoptosis endonuclease BapE	-
CCNA_02381	11	100.67	2.95	3.16244e-15	hypothetical protein	-
CCNA_00698	247.33	2082	2.99	9.09361e-26	hypothetical protein	-
CCNA_00994	24	191	3.01	8.86526e-71	oxidoreductase, GMC family	COG2303E
CCNA_00620	21	205.33	3.02	4.55768e-14	acetylornithine aminotransferase/succinyldiaminopimelate aminotransferase	COG4992E
CCNA_00993	33.67	274	3.03	5.24275e-55	long-chain-fatty-acid--CoA ligase	COG0318IQ
CCNA_01706	881	7178	3.05	3.96097e-66	BetA-family choline dehydrogenase	COG2303E
CCNA_01756	409	3808	3.1	1.77355e-23	hypothetical protein	-
CCNA_01700	134.67	1154.33	3.11	4.11458e-66	nucleoside permease	-
CCNA_01701	137.33	1287.33	3.18	5.04524e-39	xylose isomerase family protein	COG1082G
CCNA_01890	7	68.33	3.24	1.5735e-50	enoyl-CoA hydratase/isomerase family protein	COG1250I
CCNA_03891	304	3629.67	3.29	9.51549e-17	hypothetical protein	-
CCNA_03209	18	200.67	3.3	1.48643e-24	acetyl-coenzyme A synthetase	COG0183I
CCNA_03263	66.67	679.67	3.32	1.68518e-47	TonB-dependent receptor	COG4771P
CCNA_00617	16.67	234.67	3.47	3.68617e-18	arginine N-succinyltransferase, beta chain	COG3138E
CCNA_03906	942.33	12831	3.53	7.10398e-23	hypothetical protein	-
CCNA_00619	11	169.67	3.54	5.14519e-17	succinylarginine dihydrolase	COG3724E
CCNA_02378	361.67	4401.67	3.56	1.07172e-55	SIMPL family protein	-
CCNA_00618	19.33	317.33	3.69	6.89755e-21	succinylglutamic semialdehyde dehydrogenase	COG1012C
CCNA_03444	400.33	5499.33	3.79	1.0381e-104	TonB-dependent receptor	COG1629P
CCNA_R0020	37	1245.33	4.4	3.16843e-22	-	-
CCNA_03169	482.33	14456	4.56	2.52691e-37	SH3 domain protein	-
CCNA_R0044	29.33	999.67	4.58	5.76656e-31	-	-
CCNA_02517	102.33	2998.33	4.59	1.35236e-43	hypothetical protein	-
CCNA_03574	268.67	6801	4.68	7.8194e-236	TonB-dependent receptor	-
CCNA_03327	586.33	20711.7	4.69	2.88851e-33	hypothetical protein	-
CCNA_01092	34	1073	4.89	1.8816e-115	ACT domain protein	-
CCNA_R0184	18	1261.67	5.11	1.31698e-27	-	-
CCNA_01093	257	17241	6.02	1.6367e-245	hypothetical protein	-

## Sheet: S4B
S4B Table. Expression level of all genes in WT and Dhfq strain grown in PYE
Gene	WT expression			Dhfq expression			Mean WT	Std WT	Mean Dhfq	Std Dhfq	Fold change, log2 Dhfq/WT	p-value
	1	2	3	1	2	3
CCNA_00001	863	796	908	701	628	616	855.667	56.359	648.333	46.0036	-0.314565	0.0359857
CCNA_00002	594	580	514	353	352	370	562.667	42.7239	358.333	10.116	-0.562885	0.000146488
CCNA_00003	747	898	866	541	592	544	837	79.5676	559	28.6182	-0.493745	0.00140575
CCNA_00004	564	610	536	387	341	366	570	37.3631	364.667	23.029	-0.558565	0.000208414
CCNA_00005	2181	1881	2145	1211	1284	971	2069	163.805	1155.33	163.757	-0.741053	6.99457e-05
CCNA_00006	1487	1433	1319	1123	892	905	1413	85.7671	973.333	129.778	-0.448907	0.0117843
CCNA_00007	32931	18771	22763	19629	19688	14925	24821.7	7301.03	18080.7	2733.05	-0.358568	0.21729
CCNA_00008	5157	6569	5339	5745	6671	6323	5688.33	768.089	6246.33	467.736	0.212924	0.266299
CCNA_00009	70	63	63	60	60	74	65.3333	4.04145	64.6667	8.0829	0.0682963	0.787341
CCNA_00010	4798	4364	4319	5967	4330	3949	4493.67	264.519	4748.67	1072.17	0.159108	0.526046
CCNA_00011	1379	1358	1472	1277	1460	1379	1403	60.6712	1372	91.7006	0.0500081	0.753999
CCNA_00012	355	529	428	278	238	268	437.333	87.3747	261.333	20.8167	-0.648216	0.00164766
CCNA_00013	774	906	855	653	682	663	845	66.5658	666	14.7309	-0.259373	0.0691465
CCNA_00014	428	439	414	298	284	305	427	12.53	295.667	10.6927	-0.44306	0.00163087
CCNA_00015	931	1152	1065	769	652	662	1049.33	111.33	694.333	64.8563	-0.50656	0.00328818
CCNA_00016	105	67	81	86	83	72	84.3333	19.218	80.3333	7.37111	0.0115641	0.973472
CCNA_00017	62	65	67	77	58	57	64.6667	2.51661	64	11.2694	0.0351745	0.926535
CCNA_00018	672	676	708	654	772	713	685.333	19.7315	713	59	0.139019	0.379385
CCNA_00019	120	100	61	130	69	99	93.6667	30.0056	99.3333	30.5014	0.146237	0.719145
CCNA_00020	3468	1180	1983	1875	2120	2608	2210.33	1160.82	2201	373.153	0.067772	0.883681
CCNA_00021	702	728	655	1221	1133	1062	695	37	1138.67	79.6513	0.784793	5.28057e-08
CCNA_00022	281	314	276	476	448	455	290.333	20.6478	459.667	14.5717	0.733972	6.79304e-07
CCNA_00023	126	95	133	71	130	132	118	20.2237	111	34.6554	0.00553116	0.990018
CCNA_00024	185	201	179	211	161	161	188.333	11.3725	177.667	28.8675	-0.00828506	0.974289
CCNA_00025	662	711	612	770	664	688	661.667	49.5008	707.333	55.5818	0.174717	0.306863
CCNA_00026	142	127	115	332	351	350	128	13.5277	344.333	10.6927	1.4915	8.26676e-24
CCNA_00027	109	123	150	86	42	47	127.333	20.8407	58.3333	24.0901	-0.997323	0.00189638
CCNA_00028	439	532	700	236	124	117	557	132.284	159	66.7757	-1.62137	2.98836e-07
CCNA_00029	236	290	285	272	281	280	270.333	29.8385	277.667	4.93288	0.115009	0.536786
CCNA_00030	292	266	272	281	217	289	276.667	13.6137	262.333	39.4631	0.00197898	0.993496
CCNA_00031	178	133	160	260	355	393	157	22.6495	336	68.5055	1.14514	7.54133e-07
CCNA_00032	369	420	392	674	836	820	393.667	25.5408	776.667	89.2711	1.04693	9.14205e-10
CCNA_00033	12324	9864	10916	7484	5195	5730	11034.7	1234.29	6136.33	1197.38	-0.746478	0.000343823
CCNA_00034	34627	31958	31567	17174	21013	19518	32717.3	1665.33	19235	1935.08	-0.67575	8.1192e-06
CCNA_00035	40714	40491	36088	33575	28357	29196	39097.7	2608.83	30376	2802	-0.279083	0.0905072
CCNA_00036	2116	2019	1730	1440	1175	804	1955	200.801	1139.67	319.469	-0.667601	0.0128484
CCNA_00037	152	177	228	204	292	246	185.667	38.7341	247.333	44.0151	0.481045	0.0522878
CCNA_00038	374	567	471	419	559	551	470.667	96.5004	509.667	78.6215	0.190989	0.467089
CCNA_00039	1112	1080	968	1176	1734	1785	1053.33	75.6131	1565	337.848	0.635188	0.00390516
CCNA_00040	807	907	1456	536	711	831	1056.67	349.429	692.667	148.352	-0.502185	0.0915104
CCNA_00041	3556	4338	3839	2810	2722	2792	3911	395.941	2774.67	46.4901	-0.408994	0.00546967
CCNA_00042	985	1351	1340	543	473	546	1225.33	208.207	520.667	41.3078	-1.13075	8.73793e-10
CCNA_00043	5099	5036	5473	3665	2968	3209	5202.67	236.225	3280.67	353.984	-0.575865	9.78594e-05
CCNA_00044	3691	4084	5325	2640	3403	3190	4366.67	852.886	3077.67	393.708	-0.410174	0.0585916
CCNA_00045	14915	10938	16417	13054	14862	13533	14090	2831.14	13816.3	936.709	0.0552679	0.823498
CCNA_00046	315	348	350	257	224	275	337.667	19.6554	252	25.865	-0.337616	0.0532053
CCNA_00047	983	1262	1024	538	501	418	1089.67	150.646	485.667	61.4519	-1.06054	6.48427e-08
CCNA_00048	7197	8073	8065	5339	4430	4354	7778.33	503.465	4707.67	548.07	-0.632307	8.67481e-05
CCNA_00049	254	242	374	224	251	273	290	72.9932	249.333	24.5425	-0.127709	0.641516
CCNA_00050	874	813	944	803	645	655	877	65.5515	701	88.476	-0.236362	0.19271
CCNA_00051	714	760	796	473	509	507	756.667	41.1015	496.333	20.232	-0.52089	3.81688e-05
CCNA_00052	2887	2945	3431	2018	1923	1802	3087.67	298.746	1914.33	108.26	-0.598691	5.07765e-05
CCNA_00053	1886	2184	2580	1228	1372	1432	2216.67	348.151	1344	104.843	-0.62833	0.000334694
CCNA_00054	1856	1991	1728	1150	1120	1027	1858.33	131.516	1099	64.1327	-0.667577	7.01195e-06
CCNA_00055	5591	4377	4720	4403	4051	3901	4896	625.844	4118.33	257.685	-0.164487	0.390111
CCNA_00056	396	466	486	295	266	292	449.333	47.2582	284.333	15.9478	-0.572308	0.00040802
CCNA_00057	286	408	309	156	135	182	334.333	64.8254	157.667	23.5443	-0.976567	1.06138e-05
CCNA_00058	1532	1481	1436	1058	958	945	1483	48.0312	987	61.8304	-0.500473	0.000273939
CCNA_00059	1467	1486	1447	1587	1497	1358	1466.67	19.5021	1480.67	115.37	0.0954443	0.573134
CCNA_00060	1696	1710	1670	1979	1875	1750	1692	20.2978	1868	114.66	0.223099	0.12276
CCNA_00061	279	245	227	597	471	397	250.333	26.4071	488.333	101.12	1.01971	3.63226e-06
CCNA_00062	2431	3245	3357	1015	1216	1199	3011	505.407	1143.33	111.464	-1.28723	3.63303e-12
CCNA_00063	751	754	837	381	350	364	780.667	48.8092	365	15.5242	-1.00608	1.59015e-16
CCNA_00064	66	54	80	62	104	91	66.6667	13.0128	85.6667	21.5019	0.427646	0.131592
CCNA_00065	1663	1545	1470	1442	1595	1238	1559.33	97.2951	1425	179.106	-0.0452318	0.838052
CCNA_00066	329	325	402	164	236	212	352	43.3474	204	36.6606	-0.677556	0.0018835
CCNA_00067	416	440	472	440	363	364	442.667	28.0951	389	44.1701	-0.109017	0.597414
CCNA_00068	355	338	281	220	85	169	324.667	38.7599	158	68.1689	-0.901845	0.00836539
CCNA_00069	557	637	619	311	300	310	604.333	41.9682	307	6.08276	-0.887825	4.4223e-12
CCNA_00070	460	464	446	342	267	285	456.667	9.45163	298	39.1535	-0.528221	0.00163087
CCNA_00071	102	102	82	53	54	47	95.3333	11.547	51.3333	3.78594	-0.791092	0.000271375
CCNA_00072	428	487	314	368	178	304	409.667	87.9451	283.333	96.6713	-0.430595	0.201809
CCNA_00073	628	659	654	426	454	537	647	16.6433	472.333	57.7264	-0.36972	0.0143386
CCNA_00074	997	1149	1016	747	785	818	1054	82.8191	783.333	35.5293	-0.343513	0.015479
CCNA_00075	757	818	697	569	516	498	757.333	60.5007	527.667	36.9098	-0.434218	0.00683339
CCNA_00076	720	713	926	653	846	853	786.333	121.006	784	113.503	0.0784961	0.743088
CCNA_00077	550	665	692	541	682	701	635.667	75.4078	641.333	87.409	0.0936432	0.669406
CCNA_00078	700	786	747	833	983	911	744.333	43.062	909	75.02	0.36647	0.0150591
CCNA_00079	664	511	637	1264	2017	2024	604	81.6639	1768.33	436.78	1.5785	2.22585e-11
CCNA_00080	542	573	414	663	444	757	509.667	84.2872	621.333	160.606	0.348239	0.215629
CCNA_00081	3885	2037	2571	7529	14710	10577	2831	951.039	10938.7	3604.14	1.91107	1.83504e-09
CCNA_00082	2285	2203	2620	1672	1389	1401	2369.33	220.922	1487.33	160.039	-0.579918	0.000350362
CCNA_00083	459	510	470	447	374	402	479.667	26.839	407.667	36.8284	-0.151863	0.367417
CCNA_00084	264	291	274	216	196	211	276.333	13.6504	207.667	10.4083	-0.324681	0.0192007
CCNA_00085	531	795	561	822	850	1135	629	144.541	935.667	173.194	0.630112	0.0096492
CCNA_00086	3881	4397	4023	5922	4900	5078	4100.33	266.551	5300	545.971	0.446382	0.00490333
CCNA_00087	635	419	640	678	530	482	564.667	126.176	563.333	102.163	0.0776309	0.794479
CCNA_00088	1017	1063	982	1049	941	1004	1020.67	40.6243	998	54.2494	0.0480143	0.759969
CCNA_00089	986	956	1133	819	847	868	1025	94.7259	844.667	24.5832	-0.194316	0.173744
CCNA_00090	263	316	332	213	188	209	303.667	36.1156	203.333	13.4288	-0.491145	0.00342245
CCNA_00091	263	329	320	152	176	182	304	35.7911	170	15.8745	-0.742953	1.74219e-05
CCNA_00092	342	395	416	544	620	635	384.333	38.1357	599.667	48.7887	0.713376	3.79396e-06
CCNA_00093	727	703	694	366	455	441	708	17.0587	420.667	47.8574	-0.651585	0.000127721
CCNA_00094	1632	1359	1429	842	1180	1035	1473.33	141.797	1019	169.567	-0.439685	0.0308441
CCNA_00095	157	182	147	181	176	197	162	18.0278	184.667	10.9697	0.264459	0.147184
CCNA_00096	98	127	78	60	30	57	101	24.6374	49	16.5227	-0.907976	0.00702661
CCNA_00097	33	36	40	21	32	42	36.3333	3.51188	31.6667	10.504	-0.0922296	0.820145
CCNA_00098	288	330	393	141	251	254	337	52.8488	215.333	64.392	-0.53232	0.0720901
CCNA_00099	277	291	331	226	205	258	299.667	28.0238	229.667	26.6896	-0.298028	0.0772827
CCNA_00100	580	541	510	414	300	341	543.667	35.0761	351.667	57.7437	-0.538573	0.00536709
CCNA_00101	260	304	257	134	90	121	273.667	26.3122	115	22.6053	-1.14211	3.23592e-08
CCNA_00102	23	32	18	18	32	36	24.3333	7.0946	28.6667	9.45163	0.294846	0.567684
CCNA_00103	205	225	188	182	199	210	206	18.5203	197	14.1067	0.0175071	0.935239
CCNA_00104	216	220	234	152	141	136	223.333	9.45163	143	8.18535	-0.557435	0.000309425
CCNA_00105	286	299	281	188	154	171	288.667	9.29157	171	17	-0.669645	2.71488e-05
CCNA_00106	397	566	405	343	257	272	456	95.3467	290.667	45.9384	-0.553981	0.0199234
CCNA_00107	1484	1814	1600	1399	1193	1400	1632.67	167.408	1330.67	119.224	-0.212578	0.242819
CCNA_00108	478	449	515	605	674	624	480.667	33.0807	634.333	35.6417	0.477888	0.000953835
CCNA_00109	793	837	794	979	993	1002	808	25.1197	991.333	11.5902	0.37453	0.00185641
CCNA_00110	595	627	657	334	312	308	626.333	31.0054	318	14	-0.88779	4.80238e-11
CCNA_00111	1112	895	909	1301	999	988	972	121.445	1096	177.62	0.249433	0.263182
CCNA_00112	246	248	303	215	222	264	265.667	32.3471	233.667	26.5016	-0.0987917	0.65344
CCNA_00113	117	137	113	121	187	205	122.333	12.8582	171	44.2267	0.541793	0.0418693
CCNA_00114	79	84	86	65	124	125	83	3.60555	104.667	34.356	0.408805	0.22453
CCNA_00115	448	525	441	339	369	386	471.333	46.6083	364.667	23.7978	-0.285214	0.0788137
CCNA_00116	640	633	619	560	570	503	630.667	10.6927	544.333	36.1432	-0.127381	0.4259
CCNA_00117	593	684	558	553	510	462	611.667	65.041	508.333	45.5229	-0.181874	0.349662
CCNA_00118	567	586	777	425	586	617	643.333	116.148	542.667	103.074	-0.15777	0.540699
CCNA_00119	235	251	205	188	189	182	230.333	23.3524	186.333	3.78594	-0.220376	0.261796
CCNA_00120	137	156	134	124	85	112	142.333	11.9304	107	19.975	-0.326636	0.173819
CCNA_00121	264	226	248	233	240	275	246	19.0788	249.333	22.5019	0.103522	0.600163
CCNA_00122	327	371	341	448	431	432	346.333	22.4796	437	9.53939	0.408811	0.00708616
CCNA_00123	823	806	562	1108	620	585	730.333	146.029	771	292.375	0.149916	0.684595
CCNA_00124	2987	3268	3160	3367	4632	5086	3138.33	141.747	4361.67	890.814	0.543212	0.00783466
CCNA_00125	463	559	750	276	335	364	590.667	146.097	325	44.8442	-0.75375	0.00134992
CCNA_00126	552	494	430	668	510	426	492	61.0246	534.667	122.871	0.195882	0.478233
CCNA_00127	407	293	375	418	316	276	358.333	58.7991	336.667	73.2211	-0.0102933	0.975239
CCNA_00128	3594	3193	3337	2258	1608	1426	3374.67	203.136	1764	437.388	-0.828057	0.000261254
CCNA_00129	339	422	432	142	163	142	397.667	51.0523	149	12.1244	-1.30316	3.19709e-12
CCNA_00130	1650	1676	1708	1209	884	840	1678	29.0517	977.667	201.545	-0.681044	0.000744558
CCNA_00131	167	300	179	322	151	262	215.333	73.5686	245	86.7583	0.240178	0.555083
CCNA_00132	454	482	401	617	414	433	445.667	41.138	488	112.12	0.206311	0.418371
CCNA_00133	1103	1108	1285	1288	1703	1662	1165.33	103.665	1551	228.685	0.486623	0.00748224
CCNA_00134	942	808	1072	690	767	867	940.667	132.005	774.667	88.7487	-0.193844	0.335249
CCNA_00135	361	417	331	293	262	331	369.667	43.6501	295.333	34.5591	-0.240232	0.227277
CCNA_00136	498	498	470	398	336	362	488.667	16.1658	365.333	31.1341	-0.334672	0.0247293
CCNA_00137	288	360	306	284	297	300	318	37.47	293.667	8.5049	-0.033665	0.865199
CCNA_00138	210	240	381	107	58	60	277	91.3072	75	27.7308	-1.68492	1.5614e-07
CCNA_00139	71	97	84	88	79	97	84	13	88	9	0.143063	0.523998
CCNA_00140	1086	1089	930	1683	1072	1060	1035	90.945	1271.67	356.276	0.366223	0.166951
CCNA_00141	272	312	371	281	286	349	318.333	49.8029	305.333	37.899	0.0199054	0.938564
CCNA_00142	460	475	603	461	466	485	512.667	78.5897	470.667	12.6623	-0.0399336	0.853952
CCNA_00143	631	684	657	577	364	536	657.333	26.5016	492.333	113.015	-0.328299	0.160696
CCNA_00144	171	176	167	156	121	140	171.333	4.50925	139	17.5214	-0.217298	0.241036
CCNA_00145	652	427	668	596	767	646	582.333	134.76	669.667	87.9223	0.278492	0.288581
CCNA_00146	523	497	464	624	289	340	494.667	29.5691	417.667	180.5	-0.155	0.673427
CCNA_00147	732	785	739	1583	2456	2486	752	28.7924	2175	512.906	1.5684	2.19302e-12
CCNA_00148	734	777	808	1230	2035	2144	773	37.1618	1803	499.216	1.25975	1.4561e-07
CCNA_00149	325	285	293	567	688	610	301	21.166	621.667	61.3379	1.11318	2.541e-10
CCNA_00150	249	323	265	302	312	346	279	38.9358	320	23.0651	0.274596	0.146393
CCNA_00151	1471	1716	1283	823	719	617	1490	217.124	719.667	103.002	-0.945361	5.06311e-06
CCNA_00152	1093	1166	1058	1258	1770	1514	1105.67	55.1029	1514	256	0.525779	0.00640849
CCNA_00153	2251	2882	2242	3586	3484	3275	2458.33	366.934	3448.33	158.538	0.559998	0.00191348
CCNA_00154	18	33	9	19	10	48	20	12.1244	25.6667	19.8578	0.351333	0.608198
CCNA_00155	5395	5553	5075	7015	5683	5707	5341	243.532	6135	762.197	0.277894	0.113042
CCNA_00156	527	467	427	300	491	389	473.667	50.3322	393.333	95.5737	-0.173251	0.54228
CCNA_00157	1107	1256	993	1015	979	953	1118.67	131.888	982.333	31.1341	-0.104756	0.596995
CCNA_00158	2118	2542	3599	1875	3460	3584	2753	762.713	2973	952.915	0.184569	0.610478
CCNA_00159	2497	2479	2425	2355	2067	2085	2467	37.47	2169	161.332	-0.102348	0.509436
CCNA_00160	139	201	186	110	100	102	175.333	32.3471	104	5.2915	-0.658932	0.00121891
CCNA_00161	8101	9608	8276	8157	5416	6133	8661.67	824.206	6568.67	1421.49	-0.309578	0.183458
CCNA_00162	33837	40145	38621	50317	41422	41094	37534.3	3291.41	44277.7	5232.79	0.316592	0.0761157
CCNA_00163	15742	19143	18937	21525	15401	14376	17940.7	1906.88	17100.7	3865.71	0.014989	0.959544
CCNA_00164	1518	1734	1574	1210	951	1079	1608.67	112.095	1080	129.503	-0.486309	0.00337497
CCNA_00165	870	830	867	1029	1007	847	855.667	22.2785	961	99.3378	0.247121	0.151749
CCNA_00166	3796	3608	3462	3044	3376	3161	3622	167.44	3193.67	168.393	-0.0983221	0.531333
CCNA_00167	5080	5631	5578	5301	5704	5508	5429.67	303.978	5504.33	201.525	0.101307	0.483299
CCNA_00168	13079	12128	11789	19204	25344	23179	12332	668.758	22575.7	3114.15	0.938932	2.43162e-08
CCNA_00169	108	138	120	222	343	310	122	15.0997	291.667	62.5486	1.29888	4.70813e-09
CCNA_00170	48	55	53	54	75	71	52	3.60555	66.6667	11.1505	0.429373	0.0351293
CCNA_00171	15	25	14	19	36	20	18	6.08276	25	9.53939	0.489587	0.289046
CCNA_00172	89	85	102	86	97	104	92	8.88819	95.6667	9.07377	0.140554	0.445047
CCNA_00173	62	66	73	45	59	56	67	5.56776	53.3333	7.37111	-0.230824	0.274934
CCNA_00174	48	62	58	36	56	55	56	7.2111	49	11.2694	-0.0893682	0.764215
CCNA_00175	203	289	215	187	171	157	235.667	46.5761	171.667	15.0111	-0.369971	0.123068
CCNA_00176	51	57	45	64	47	45	51	6	52	10.4403	0.0912839	0.775283
CCNA_00177	20	33	33	37	27	33	28.6667	7.50555	32.3333	5.03322	0.20466	0.614238
CCNA_00178	118	137	164	102	116	141	139.667	23.1157	119.667	19.7569	-0.134711	0.608801
CCNA_00179	71	55	75	53	58	65	67	10.583	58.6667	6.02771	-0.102729	0.683982
CCNA_00180	118	138	148	98	110	103	134.667	15.2753	103.667	6.02771	-0.291025	0.109795
CCNA_00181	31	19	31	13	15	16	27	6.9282	14.6667	1.52753	-0.712227	0.0558339
CCNA_00182	196	275	222	158	133	165	231	40.2616	152	16.8226	-0.509456	0.0175318
CCNA_00183	203	210	204	188	154	159	205.667	3.78594	167	18.3576	-0.219949	0.22611
CCNA_00184	3	1	5	15	23	10	3	2	16	6.55744	1.58778	0.0134847
CCNA_00185	55	63	53	79	141	131	57	5.2915	117	33.2866	1.08132	2.79441e-05
CCNA_00186	102	92	81	73	80	75	91.6667	10.504	76	3.60555	-0.182962	0.37463
CCNA_00187	129	112	105	93	91	101	115.333	12.3423	95	5.2915	-0.191485	0.320267
CCNA_00188	635	706	659	853	917	778	666.667	36.1156	849.333	69.5725	0.427214	0.00666077
CCNA_00189	944	1283	781	936	345	433	1002.67	256.09	571.333	318.861	-0.670693	0.0975988
CCNA_00190	496	477	428	177	223	195	467	35.0856	198.333	23.1805	-1.12466	2.74696e-10
CCNA_00191	240	276	216	190	178	237	244	30.1993	201.667	31.1823	-0.189804	0.414684
CCNA_00192	104	102	85	228	190	179	97	10.4403	199	25.7099	1.09495	8.34632e-09
CCNA_00193	253	281	250	187	143	146	261.333	17.0978	158.667	24.5832	-0.627244	0.00097906
CCNA_00194	363	356	324	184	207	190	347.667	20.7926	193.667	11.9304	-0.745001	1.94543e-05
CCNA_00195	445	437	521	288	350	320	467.667	46.3609	319.333	31.0054	-0.457102	0.00769813
CCNA_00196	328	407	338	189	233	189	357.667	43.0155	203.667	25.4034	-0.713714	0.000179899
CCNA_00197	3910	6649	7967	21176	35147	43774	6175.33	2069.56	33365.7	11403.8	2.35655	2.22043e-13
CCNA_00198	24171	28520	27946	125624	145286	127706	26879	2362.69	132872	10801.1	2.35789	3.06596e-59
CCNA_00199	2460	2470	2731	2728	2743	2442	2553.67	153.657	2637.67	169.618	0.129356	0.41353
CCNA_00200	7336	6268	6688	10810	7643	6117	6764	538.041	8190	2393.84	0.348586	0.204562
CCNA_00201	532	428	315	1104	490	363	425	108.531	652.333	396.276	0.635933	0.1398
CCNA_00202	816	702	751	576	547	455	756.333	57.1868	526	63.1744	-0.432573	0.0175563
CCNA_00203	549	567	672	497	587	620	596	66.4304	568	63.6632	0.0141613	0.950069
CCNA_00204	200	237	221	204	203	224	219.333	18.5562	210.333	11.8462	0.0224762	0.904772
CCNA_00205	244	305	241	200	203	183	263.333	36.1156	195.333	10.7858	-0.343346	0.0880313
CCNA_00206	3701	3871	3439	1834	1473	1511	3670.33	217.627	1606	198.366	-1.09438	1.22956e-11
CCNA_00207	1772	1704	1879	714	853	911	1785	88.2213	826	101.237	-1.01541	9.21809e-12
CCNA_00208	31	30	24	24	17	24	28.3333	3.78594	21.6667	4.04145	-0.310196	0.312366
CCNA_00209	398	430	450	267	282	316	426	26.2298	288.333	25.1064	-0.474706	0.000693712
CCNA_00210	29138	29052	26516	27199	24263	23032	28235.3	1489.61	24831.3	2140.85	-0.101802	0.567684
CCNA_00211	920	1178	1042	599	513	519	1046.67	129.063	543.667	48.0139	-0.849002	6.88095e-07
CCNA_00212	823	1020	1014	549	445	491	952.333	112.046	495	52.1153	-0.848778	6.97351e-07
CCNA_00213	737	936	951	366	391	422	874.667	119.459	393	28.0535	-1.05401	2.57157e-10
CCNA_00214	352	168	320	199	110	103	280	98.3056	137.333	53.5195	-0.873078	0.016708
CCNA_00215	17241	9934	12670	14984	9215	8088	13281.7	3691.7	10762.3	3699.24	-0.207112	0.571194
CCNA_00216	163	144	103	191	187	202	136.667	30.6649	193.333	7.76745	0.567303	0.022052
CCNA_00217	383	487	362	398	291	331	410.667	66.9353	340	54.0648	-0.188505	0.434828
CCNA_00218	772	768	839	788	667	660	793	39.8873	705	71.9653	-0.0859463	0.63616
CCNA_00220	731	714	706	778	457	443	717	12.7671	559.333	189.5	-0.265387	0.374655
CCNA_00221	670	394	460	1118	745	735	508	144.125	866	218.296	0.813801	0.0051187
CCNA_00222	591	756	701	548	591	612	682.667	84.0139	583.667	32.6241	-0.142515	0.43286
CCNA_00223	253	374	287	208	164	180	304.667	62.4046	184	22.2711	-0.629984	0.00535125
CCNA_00224	907	946	757	787	1425	1394	870	99.7848	1202	359.735	0.523906	0.0637144
CCNA_00225	4448	2580	2597	2143	3658	2986	3208.33	1073.62	2929	759.107	-0.0417891	0.920702
CCNA_00226	94	88	135	78	105	133	105.667	25.5799	105.333	27.5015	0.0791332	0.832268
CCNA_00227	256	286	233	147	108	165	258.333	26.5769	140	29.1376	-0.781054	0.000528572
CCNA_00228	884	919	991	562	547	529	931.333	54.5558	546	16.5227	-0.68223	1.28938e-07
CCNA_00229	185	171	163	165	172	209	173	11.1355	182	23.6432	0.158242	0.414178
CCNA_00230	860	1114	1079	680	655	675	1017.67	137.66	670	13.2288	-0.512831	0.00182287
CCNA_00231	405	354	287	230	147	192	348.667	59.1805	189.667	41.5492	-0.7742	0.00219159
CCNA_00232	1429	1628	1754	2123	1754	2143	1603.67	163.861	2006.67	219.044	0.398144	0.0178672
CCNA_00233	1001	924	1199	1100	905	1117	1041.33	141.867	1040.67	117.798	0.0793342	0.704465
CCNA_00234	440	571	431	510	278	360	480.667	78.3603	382.667	117.649	-0.240851	0.433346
CCNA_00235	240	241	217	243	186	247	232.667	13.5769	225.333	34.1223	0.0289797	0.914891
CCNA_00236	1304	1207	1280	1444	1329	1293	1263.67	50.5206	1355.33	78.8691	0.181941	0.206966
CCNA_00237	3980	5433	4226	5460	5934	5525	4546.33	777.665	5639.67	256.964	0.385177	0.0486147
CCNA_00238	689	856	742	670	809	888	762.333	85.3366	789	110.368	0.128063	0.54686
CCNA_00239	673	905	756	491	793	886	778	117.554	723.333	206.51	-0.0230771	0.950069
CCNA_00240	4337	5052	3705	3732	2976	2696	4364.67	673.926	3134.67	535.915	-0.385527	0.0986624
CCNA_00241	789	744	709	550	563	581	747.333	40.104	564.667	15.5671	-0.317263	0.0342006
CCNA_00243	711	708	768	633	588	595	729	33.8083	605.333	24.2143	-0.185225	0.203827
CCNA_00244	57	80	57	79	85	86	64.6667	13.2791	83.3333	3.78594	0.430015	0.0786658
CCNA_00245	806	846	623	755	649	480	758.333	118.896	628	138.698	-0.183599	0.532242
CCNA_00246	314	412	360	327	381	362	362	49.0306	356.667	27.3922	0.0607829	0.780382
CCNA_00247	525	556	466	761	665	630	515.667	45.7202	685.333	67.8258	0.484323	0.00675988
CCNA_00248	475	451	508	530	632	594	478	28.6182	585.333	51.5493	0.371565	0.0140979
CCNA_00249	815	664	768	552	451	481	749	77.2722	494.667	51.8684	-0.508475	0.00356784
CCNA_00250	1380	1205	1191	1703	1705	1474	1258.67	105.311	1627.33	132.794	0.447045	0.00712386
CCNA_00251	194	299	262	185	218	244	251.667	53.2572	215.667	29.5691	-0.135583	0.614318
CCNA_00252	1393	1008	1239	1417	1090	1052	1213.33	193.779	1186.33	200.665	0.04985	0.853818
CCNA_00253	3112	3636	3843	3773	3210	3234	3530.33	376.782	3405.67	318.346	0.0309409	0.882012
CCNA_00254	114	110	105	106	104	112	109.667	4.50925	107.333	4.16333	0.0523648	0.78105
CCNA_00255	464	571	517	353	360	352	517.333	53.5008	355	4.3589	-0.456758	0.00299751
CCNA_00256	635	837	685	525	385	419	719	105.205	443	73.0205	-0.604347	0.00453478
CCNA_00257	15867	18078	20639	6872	7948	7355	18194.7	2388.14	7391.67	538.936	-1.19758	4.14632e-14
CCNA_00259	347	352	441	365	530	643	380	52.8867	512.667	139.808	0.496087	0.0568547
CCNA_00260	322	399	354	324	458	519	358.333	38.6825	433.667	99.7514	0.345834	0.158899
CCNA_00261	2459	1979	2289	3143	3275	2907	2242.33	243.379	3108.33	186.433	0.547109	0.000736322
CCNA_00262	193	275	236	128	101	157	234.667	41.0163	128.667	28.006	-0.763876	0.00166775
CCNA_00263	437	404	384	714	1013	1073	408.333	26.7644	933.333	192.303	1.24266	1.8157e-09
CCNA_00264	2372	2682	2609	1722	1672	1658	2554.33	162.069	1684	33.6452	-0.51424	4.95002e-05
CCNA_00265	2504	3085	3131	2782	3015	2589	2906.67	349.477	2795.33	213.313	0.0276958	0.900696
CCNA_00266	101	132	109	67	69	81	114	16.0935	72.3333	7.57188	-0.559733	0.00440891
CCNA_00267	637	821	636	529	405	480	698	106.522	471.333	62.4526	-0.477362	0.0208311
CCNA_00268	961	1141	1051	694	1001	856	1051	90	850.333	153.578	-0.217886	0.325083
CCNA_00269	4649	4772	4055	3247	2653	2629	4492	383.418	2843	350.08	-0.568964	0.00148611
CCNA_00270	827	1238	1024	637	643	802	1029.67	205.559	694	93.5788	-0.476679	0.0323736
CCNA_00271	2395	2318	2635	2665	2145	2940	2449.33	165.337	2583.33	403.743	0.154296	0.43606
CCNA_00272	622	611	750	597	837	851	661	77.2722	761.667	142.777	0.281263	0.206966
CCNA_00273	8985	10502	10046	11664	9621	8837	9844.33	778.347	10040.7	1459.48	0.110189	0.608072
CCNA_00274	308	252	300	366	584	525	286.667	30.2875	491.667	112.758	0.83821	0.000415413
CCNA_00275	139	142	147	177	250	251	142.667	4.04145	226	42.4382	0.725683	0.000233222
CCNA_00276	97	91	155	139	206	171	114.333	35.3459	172	33.5112	0.643615	0.0313907
CCNA_00277	965	1224	922	737	701	620	1037	163.368	686	59.925	-0.50381	0.0113501
CCNA_00278	119	144	149	95	110	108	137.333	16.0728	104.333	8.14453	-0.307284	0.105531
CCNA_00279	107	85	59	81	87	65	83.6667	24.0278	77.6667	11.3725	-0.0253454	0.950069
CCNA_00280	618	710	686	300	318	294	671.333	47.7214	304	12.49	-1.04943	5.46858e-14
CCNA_00281	366	412	424	177	197	188	400.667	30.6159	187.333	10.0167	-1.00075	2.36142e-12
CCNA_00282	612	427	293	1946	656	450	444	160.178	1017.33	810.818	1.10365	0.0241611
CCNA_00283	1641	1543	1658	1110	819	840	1614	62.0725	923	162.287	-0.710367	0.000129907
CCNA_00284	1421	1163	1470	768	821	756	1351.33	164.931	781.667	34.5881	-0.695519	1.4411e-05
CCNA_00285	2334	2923	2300	1601	1060	1033	2519	350.287	1231.33	320.425	-0.919132	0.000172697
CCNA_00286	210	232	213	327	253	191	218.333	11.9304	257	68.0882	0.302052	0.278694
CCNA_00287	368	422	440	538	366	361	410	37.47	421.667	100.779	0.119352	0.655647
CCNA_00288	698	587	878	836	869	800	721	146.857	835	34.5109	0.290672	0.171192
CCNA_00289	484	596	1101	388	437	499	727	328.699	441.333	55.6267	-0.598893	0.0746141
CCNA_00290	4628	5544	5208	5874	6114	5842	5126.67	463.385	5943.33	148.665	0.292705	0.0476627
CCNA_00291	458	527	524	360	317	366	503	39	347.667	26.727	-0.447219	0.00231688
CCNA_00292	488	514	634	340	398	329	545.333	77.8802	355.667	37.072	-0.520354	0.00534766
CCNA_00293	1230	1408	1416	812	683	675	1351.33	105.154	723.333	76.8917	-0.80746	3.25678e-07
CCNA_00294	873	879	1062	524	529	532	938	107.429	528.333	4.04145	-0.736061	2.62471e-07
CCNA_00295	1284	1288	1508	844	765	773	1360	128.187	794	43.4856	-0.685611	1.51949e-06
CCNA_00296	519	684	552	403	341	328	585	87.3098	357.333	40.0791	-0.617798	0.0019474
CCNA_00297	55	67	45	51	57	50	55.6667	11.0151	52.6667	3.78594	-0.0066698	0.983882
CCNA_00298	9	11	7	24	39	39	9	2	34	8.66025	1.80899	7.3459e-08
CCNA_00299	500	636	502	240	241	242	546	77.9487	241	1	-1.08145	8.39653e-11
CCNA_00300	177	230	206	220	519	479	204.333	26.5393	406	162.318	1.00744	0.00259494
CCNA_00301	309	436	265	382	439	353	336.667	88.7938	391.333	43.7531	0.287531	0.294958
CCNA_00302	424	438	375	391	387	351	412.333	33.0807	376.333	22.0303	-0.05013	0.793994
CCNA_00303	348	416	440	256	189	236	401.333	47.7214	227	34.3948	-0.727034	0.000162816
CCNA_00304	200	274	241	139	118	144	238.333	37.072	133.667	13.7961	-0.740818	0.000127721
CCNA_00305	957	1072	1004	784	691	653	1011	57.8187	709.333	67.3968	-0.423552	0.00791956
CCNA_00306	430	637	547	260	320	337	538	103.793	305.667	40.4516	-0.714775	0.0011085
CCNA_00307	548	727	719	374	442	491	664.667	101.115	435.667	58.7566	-0.51516	0.00953579
CCNA_00308	677	533	567	492	359	414	592.333	75.2684	421.667	66.8306	-0.400229	0.0586323
CCNA_00309	4929	3452	3492	5015	3415	3368	3957.67	841.437	3932.67	937.623	0.070136	0.823498
CCNA_00310	349	390	381	288	240	229	373.333	21.5484	252.333	31.3741	-0.478053	0.00682831
CCNA_00311	816	960	838	654	479	492	871.333	77.5715	541.667	97.5004	-0.591663	0.00342932
CCNA_00312	437	415	468	369	386	453	440	26.6271	402.667	44.411	-0.0419664	0.829967
CCNA_00313	752	636	667	704	567	570	685	60.0583	613.667	78.2453	-0.0755447	0.718917
CCNA_00314	849	816	811	544	518	540	825.333	20.6478	534	14	-0.541393	1.06227e-05
CCNA_00315	1270	1316	1480	818	964	890	1355.33	110.387	890.667	73.0023	-0.5157	0.000556649
CCNA_00316	419	509	513	260	247	314	480.333	53.1539	273.667	35.5293	-0.719125	3.21042e-05
CCNA_00317	1566	1705	1711	835	1254	1016	1660.67	82.0386	1035	210.145	-0.583882	0.00481701
CCNA_00318	1829	2027	2167	2536	2368	2399	2007.67	169.827	2434.33	89.3999	0.357421	0.00986003
CCNA_00319	574	790	845	1636	2656	2290	736.333	143.249	2194	516.732	1.59989	7.61406e-11
CCNA_00320	32705	29975	29823	17971	16832	13969	30834.3	1621.83	16257.3	2061.96	-0.826039	1.35613e-06
CCNA_00321	40569	49295	41546	24688	22119	22277	43803.3	4780.94	23028	1439.77	-0.834383	9.68479e-08
CCNA_00322	549	436	672	351	415	374	552.333	118.035	380	32.4191	-0.4423	0.0476627
CCNA_00323	3202	3867	3537	4395	4324	3798	3535.33	332.503	4172.33	326.12	0.317677	0.0621176
CCNA_00324	39427	34513	32892	43186	25558	25220	35610.7	3402.97	31321.3	10276.5	-0.0981217	0.75976
CCNA_00326	775	857	745	374	261	338	792.333	57.977	324.333	57.7264	-1.18518	3.7172e-10
CCNA_00327	212	204	198	255	196	203	204.667	7.02377	218	32.2335	0.165177	0.431462
CCNA_00328	1143	946	986	914	904	818	1025	104.13	878.667	52.7763	-0.137172	0.456964
CCNA_00329	497	501	569	346	413	421	522.333	40.464	393.333	41.1866	-0.320478	0.0564804
CCNA_00330	72	70	55	43	48	53	65.6667	9.29157	48	5	-0.337751	0.167987
CCNA_00331	238	229	237	384	642	475	234.667	4.93288	500.333	130.852	1.14152	9.15011e-07
CCNA_00332	53	43	55	81	96	89	50.3333	6.4291	88.6667	7.50555	0.886324	2.77115e-05
CCNA_00333	222	235	224	190	182	172	227	7	181.333	9.0185	-0.2405	0.128285
CCNA_00334	16	12	13	14	22	19	13.6667	2.08167	18.3333	4.04145	0.50277	0.195751
CCNA_00335	50	53	34	58	46	43	45.6667	10.2144	49	7.93725	0.167715	0.642678
CCNA_00336	9	15	7	12	5	9	10.3333	4.16333	8.66667	3.51188	-0.176914	0.726929
CCNA_00337	362	343	380	221	248	207	361.667	18.5023	225.333	20.8407	-0.589166	0.000299394
CCNA_00338	1037	976	845	1422	1117	971	952.667	98.1037	1170	230.124	0.369513	0.107835
CCNA_00339	291	272	279	212	204	206	280.667	9.60902	207.333	4.16333	-0.351412	0.00757296
CCNA_00340	18436	19126	17366	14039	10850	10386	18309.3	886.811	11758.3	1988.69	-0.54563	0.00416946
CCNA_00341	10492	12347	9096	7891	5570	5298	10645	1630.89	6253	1425.05	-0.664525	0.00611941
CCNA_00342	10954	11865	12619	14089	12174	12003	11812.7	833.733	12755.3	1158.15	0.192006	0.241201
CCNA_00343	5317	4754	5506	5159	5182	4504	5192.33	391.193	4948.33	384.976	0.0146897	0.94352
CCNA_00344	924	908	1100	550	520	556	977.333	106.533	542	19.2873	-0.760197	2.78515e-07
CCNA_00345	398	358	391	335	304	314	382.333	21.362	317.667	15.8219	-0.18411	0.229887
CCNA_00346	5637	5690	4186	4922	3465	3164	5171	853.447	3850.33	940.214	-0.331785	0.226291
CCNA_00347	132	155	179	28	60	78	155.333	23.5018	55.3333	25.3246	-1.268	0.000509215
CCNA_00348	1604	1648	1727	1517	1511	1561	1659.67	62.3244	1529.67	27.3008	-0.0353936	0.787341
CCNA_00349	161	171	175	134	142	150	169	7.2111	142	8	-0.165613	0.299206
CCNA_00350	2868	3263	2229	3109	1207	2011	2786.67	521.776	2109	954.78	-0.302599	0.43254
CCNA_00351	272	359	311	167	164	188	314	43.5775	173	13.0767	-0.763189	8.04222e-06
CCNA_00352	4513	4365	4493	3149	2361	2450	4457	80.2994	2653.33	431.56	-0.65465	0.000216379
CCNA_00353	349	314	382	381	294	339	348.333	34.0049	338	43.5086	0.0369085	0.866638
CCNA_00354	4844	3802	3515	6322	4210	3796	4053.67	699.33	4776	1354.78	0.307153	0.292212
CCNA_00355	747	807	736	749	701	808	763.333	38.2143	752.667	53.5942	0.0594866	0.710053
CCNA_00356	374	456	462	383	309	390	430.667	49.1664	360.667	44.8813	-0.174051	0.390556
CCNA_00357	358	364	359	325	301	277	360.333	3.21455	301	24	-0.177576	0.267059
CCNA_00358	434	354	363	691	667	655	383.667	43.8216	671	18.3303	0.877663	2.07471e-08
CCNA_00359	587	769	791	479	870	1072	715.667	111.97	807	301.478	0.240274	0.491229
CCNA_00360	445	483	471	426	470	542	466.333	19.4251	479.333	58.5605	0.119384	0.500249
CCNA_00361	172	171	174	160	195	199	172.333	1.52753	184.667	21.4554	0.183774	0.308552
CCNA_00362	902	906	938	797	1133	1128	915.333	19.7315	1019.33	192.563	0.233244	0.276414
CCNA_00363	60	44	60	49	59	57	54.6667	9.2376	55	5.2915	0.101187	0.711127
CCNA_00364	6557	5522	7254	3779	2860	2817	6444.33	871.479	3152	543.423	-0.925897	4.16483e-06
CCNA_00365	5413	6444	6048	2877	2250	2323	5968.33	520.096	2483.33	342.874	-1.1624	1.00312e-11
CCNA_00366	2501	2782	2720	1340	1346	1347	2667.67	147.629	1344.33	3.78594	-0.898998	1.59727e-14
CCNA_00367	2685	3165	2677	1801	1276	1337	2842.33	279.466	1471.33	287.124	-0.847955	3.70013e-05
CCNA_00368	1979	2111	1893	1199	897	901	1994.33	109.806	999	173.217	-0.897763	1.58457e-06
CCNA_00369	806	1044	945	757	660	707	931.667	119.559	708	48.5077	-0.309763	0.0808819
CCNA_00370	26272	35115	30530	13124	14153	13859	30639	4422.51	13712	530.016	-1.06122	1.07298e-10
CCNA_00371	11363	14933	11601	7009	3740	5127	12632.3	1995.99	5292	1640.73	-1.12798	2.59865e-05
CCNA_00372	87713	84258	63791	58401	31866	26939	78587.3	12929.9	39068.7	16922.6	-0.871288	0.0079817
CCNA_00373	8289	6786	10059	6015	5079	4783	8378	1638.31	5292.33	643.109	-0.563387	0.00830538
CCNA_00374	13505	16668	19888	7740	8917	9727	16687	3191.54	8794.67	999.133	-0.822966	3.26013e-05
CCNA_00375	10727	2112	3715	4211	2002	1862	5518	4581.78	2691.67	1317.64	-0.672078	0.336139
CCNA_00376	479	523	493	190	176	201	498.333	22.4796	189	12.53	-1.30411	1.20078e-22
CCNA_00377	272	335	352	227	250	271	319.667	42.1466	249.333	22.0076	-0.269303	0.133809
CCNA_00378	1973	1866	2186	1318	1577	1673	2008.33	162.9	1522.67	183.631	-0.312233	0.0641775
CCNA_00379	1662	1266	955	1709	926	876	1294.33	354.351	1170.33	467.168	-0.0603351	0.886841
CCNA_00380	567	598	832	485	867	950	665.667	144.88	767.333	248.005	0.27406	0.409433
CCNA_00381	89	130	121	65	46	76	113.333	21.5484	62.3333	15.1767	-0.747416	0.00510369
CCNA_00382	3558	3358	3083	4706	4184	3877	3333	238.485	4255.67	419.121	0.428773	0.0106106
CCNA_00383	1341	1268	1694	569	1033	1212	1434.33	227.821	938	331.86	-0.505783	0.105778
CCNA_00384	159	190	162	172	170	158	170.333	17.0978	166.667	7.57188	0.0500718	0.806586
CCNA_00385	228	234	223	225	213	205	228.333	5.50757	214.333	10.0664	-0.0117996	0.950069
CCNA_00386	459	589	515	593	720	623	521	65.2074	645.333	66.3802	0.385217	0.0451633
CCNA_00387	115	131	107	91	189	157	117.667	12.2202	145.667	49.9733	0.371353	0.267059
CCNA_00388	817	831	690	704	554	632	779.333	77.681	630	75.02	-0.223801	0.2556
CCNA_00389	289	422	261	280	214	249	324	86.0174	247.667	33.0202	-0.300969	0.275924
CCNA_00390	513	653	624	399	527	485	596.667	73.8941	470.333	65.2482	-0.255864	0.221823
CCNA_00391	291	278	281	212	233	260	283.333	6.80686	235	24.0624	-0.183225	0.288838
CCNA_00392	1846	1657	1503	1849	1379	1356	1668.67	171.797	1528	278.232	-0.0444839	0.862813
CCNA_00393	74	72	62	61	43	52	69.3333	6.4291	52	9	-0.333863	0.157853
CCNA_00394	201	202	157	209	235	228	186.667	25.697	224	13.4536	0.341751	0.115742
CCNA_00395	204	231	177	171	141	193	204	27	168.333	26.1024	-0.192141	0.398239
CCNA_00396	40	36	42	85	76	89	39.3333	3.05505	83.3333	6.65833	1.12653	1.56666e-08
CCNA_00397	162	140	141	160	154	157	147.667	12.4231	157	3	0.16753	0.313888
CCNA_00398	9111	9120	7880	6514	5392	5513	8703.67	713.33	5806.33	615.836	-0.495216	0.00353065
CCNA_00399	232	251	245	315	310	339	242.667	9.71253	321.333	15.5027	0.481587	0.000184812
CCNA_00400	110	163	174	88	88	113	149	34.2199	96.3333	14.4338	-0.525665	0.0476627
CCNA_00401	54	74	57	42	25	54	61.6667	10.7858	40.3333	14.5717	-0.505329	0.153289
CCNA_00402	47	49	56	25	38	55	50.6667	4.72582	39.3333	15.0444	-0.239116	0.536786
CCNA_00403	269	275	257	527	466	476	267	9.16515	489.667	32.7159	0.944703	7.36644e-12
CCNA_00404	177	195	186	323	386	369	186	9	359.333	32.5935	1.01735	1.77805e-10
CCNA_00405	324	293	349	614	636	617	322	28.0535	622.333	11.9304	1.02168	4.02846e-14
CCNA_00406	133	146	130	86	76	80	136.333	8.5049	80.6667	5.03322	-0.671065	0.0010618
CCNA_00407	301	320	276	235	226	225	299	22.0681	228.667	5.50757	-0.302059	0.0756859
CCNA_00408	174	239	181	145	104	132	198	35.6791	127	20.9523	-0.547813	0.0178138
CCNA_00409	4478	1094	1296	674	662	345	2289.33	1898.13	560.333	186.581	-1.65501	0.0008195
CCNA_00410	51	93	124	16	26	26	89.3333	36.6379	22.6667	5.7735	-1.71262	2.75114e-06
CCNA_00411	771	846	727	613	550	599	781.333	60.1692	587.333	33.0807	-0.326756	0.0354622
CCNA_00412	472	534	566	462	500	550	524	47.7912	504	44.1362	0.0255728	0.8985
CCNA_00413	1288	1465	1310	1275	1028	1143	1354.33	96.4693	1148.67	123.597	-0.154812	0.389204
CCNA_00414	316	378	389	226	231	277	361	39.3573	244.667	28.1129	-0.47231	0.00747728
CCNA_00415	236	250	325	187	287	318	270.333	47.8574	264	68.4617	0.0465488	0.886516
CCNA_00416	450	413	388	690	650	648	417	31.1929	662.667	23.6925	0.740326	8.02463e-07
CCNA_00417	1509	744	1339	2074	3657	2753	1197.33	401.694	2828	794.161	1.2484	0.000100393
CCNA_00419	207	249	394	309	661	1003	283.333	98.1139	657.667	347.012	1.17312	0.00368594
CCNA_00420	131	123	145	125	90	110	133	11.1355	108.333	17.5594	-0.220856	0.33991
CCNA_00421	304	367	436	246	181	299	369	66.0227	242	59.1016	-0.513034	0.0512034
CCNA_00422	1017	1428	980	587	453	619	1141.67	248.661	553	88.0682	-0.940124	4.42114e-05
CCNA_00423	172	203	214	157	187	206	196.333	21.7792	183.333	24.7049	-0.0168775	0.950069
CCNA_00424	1059	838	812	3064	2990	2580	903	135.724	2878	260.714	1.72003	2.65026e-21
CCNA_00425	3277	2103	4203	3349	4062	4119	3194.33	1052.44	3843.33	429.053	0.337869	0.255625
CCNA_00426	278	108	100	322	346	506	162	100.539	391.333	100.027	1.22336	0.00247292
CCNA_00427	5562	6068	5833	7500	5971	7926	5821	253.213	7132.33	1028.05	0.367152	0.0321328
CCNA_00428	392	454	568	384	609	768	471.333	89.2711	587	192.943	0.379901	0.236378
CCNA_00429	83	92	67	43	76	73	80.6667	12.6623	64	18.2483	-0.206593	0.615801
CCNA_00430	43	32	40	22	31	27	38.3333	5.68624	26.6667	4.50925	-0.366009	0.414178
CCNA_00431	275	193	304	106	106	155	257.333	57.5702	122.333	28.2902	-0.927965	0.00263489
CCNA_00432	128	190	202	174	109	123	173.333	39.7157	135.333	34.2101	-0.27288	0.385235
CCNA_00433	179	180	177	90	145	154	178.667	1.52753	129.667	34.6458	-0.348091	0.218619
CCNA_00434	75	74	91	42	71	88	80	9.53939	67	23.2594	-0.165263	0.636115
CCNA_00435	1047	1025	1047	733	619	608	1039.67	12.7017	653.333	69.2122	-0.581102	0.000112262
CCNA_00436	522	548	602	350	418	436	557.333	40.8085	401.333	45.3578	-0.385683	0.0169899
CCNA_00437	107	89	102	136	146	163	99.3333	9.29157	148.333	13.6504	0.655242	5.69107e-05
CCNA_00438	44361	37643	35486	43930	21829	25056	39163.3	4628.71	30271.7	11938	-0.275414	0.40925
CCNA_00439	5465	5424	6637	5602	5392	5456	5842	688.795	5483.33	107.635	-0.00750086	0.968884
CCNA_00440	3467	2935	3383	3535	2887	2594	3261.67	286.002	3005.33	481.531	-0.0337186	0.892542
CCNA_00441	5974	5941	6107	6101	4197	4726	6007.33	87.8768	5008	982.826	-0.176885	0.41716
CCNA_00442	1992	1943	1962	1780	1404	1630	1965.67	24.7049	1604.67	189.276	-0.208636	0.203375
CCNA_00443	2086	1860	2473	2405	1807	1835	2139.67	310.004	2015.67	337.463	-0.0021436	0.993496
CCNA_00444	3094	2716	2931	3510	2491	2423	2913.67	189.595	2808	608.9	0.029406	0.915227
CCNA_00445	2903	3190	2953	2706	1750	2354	3015.33	153.318	2270	483.504	-0.321928	0.147184
CCNA_00446	4762	4771	4243	5674	3760	3624	4592	302.276	4352.67	1146.33	0.00524042	0.987213
CCNA_00447	2643	3090	2665	2655	1968	2152	2799.33	251.965	2258.33	355.629	-0.224117	0.279102
CCNA_00448	2027	2918	2425	1638	1394	1621	2456.67	446.343	1551	136.231	-0.570984	0.00439379
CCNA_00449	1800	2107	1988	1034	1158	1096	1965	154.787	1096	62	-0.750851	1.29175e-07
CCNA_00450	4685	3997	4998	3475	4588	3761	4560	512.073	3941.33	577.999	-0.12304	0.580023
CCNA_00451	516	456	530	877	661	653	500.667	39.3107	730.333	127.08	0.615742	0.0014572
CCNA_00452	223	252	269	109	143	130	248	23.2594	127.333	17.1561	-0.858468	2.0469e-06
CCNA_00453	165	149	136	93	67	78	150	14.5258	79.3333	13.0512	-0.822716	6.49827e-05
CCNA_00454	153	133	215	83	125	126	167	42.7551	111.333	24.5425	-0.475458	0.0981021
CCNA_00455	312	293	304	269	256	271	303	9.53939	265.333	8.14453	-0.110117	0.410706
CCNA_00456	133	120	145	123	130	128	132.667	12.5033	127	3.60555	0.0206199	0.914719
CCNA_00457	48	69	51	41	39	49	56	11.3578	43	5.2915	-0.294701	0.224272
CCNA_00458	33	39	34	25	22	27	35.3333	3.21455	24.6667	2.51661	-0.412995	0.0439911
CCNA_00459	817	850	907	830	694	674	858	45.5302	732.667	84.8842	-0.143096	0.42797
CCNA_00460	549	767	1140	336	287	398	818.667	298.868	340.333	55.6267	-1.12461	0.000177892
CCNA_00464	3975	2398	6192	2572	3177	2953	4188.33	1905.98	2900.67	305.876	-0.415734	0.24311
CCNA_00465	17279	14954	20901	17976	15133	14288	17711.3	2996.98	15799	1932.1	-0.0777362	0.742849
CCNA_00466	16882	15795	22040	14751	13951	14208	18239	3336.33	14303.3	408.432	-0.261552	0.174128
CCNA_00467	9492	8327	13545	7022	7429	7499	10454.7	2738.96	7316.67	257.578	-0.418447	0.0679664
CCNA_00468	978	672	1488	1132	1680	1422	1046	412.228	1411.33	274.156	0.490898	0.149356
CCNA_00469	10395	5427	13415	14501	13261	12629	9745.67	4033.39	13463.7	952.314	0.523322	0.117974
CCNA_00470	2804	1752	3173	2625	1632	1579	2576.33	737.35	1945.33	589.205	-0.302175	0.374917
CCNA_00471	3485	4141	4544	3789	2543	2613	4056.67	534.513	2981.67	700.047	-0.34963	0.155372
CCNA_00472	4378	4573	9703	5070	4688	4257	6218	3019.67	4671.67	406.746	-0.304005	0.398496
CCNA_00473	306	393	446	522	492	433	381.667	70.6847	482.333	45.2806	0.410428	0.0597294
CCNA_00474	24	21	23	17	26	28	22.6667	1.52753	23.6667	5.85947	0.120173	0.681415
CCNA_00475	21	24	22	19	20	19	22.3333	1.52753	19.3333	0.57735	-0.113136	0.632644
CCNA_00476	2	3	7	14	2	3	4	2.64575	6.33333	6.65833	0.373168	0.631535
CCNA_00477	129	91	123	93	146	132	114.333	20.4287	123.667	27.4651	0.204909	0.546976
CCNA_00478	506	199	362	743	628	695	355.667	153.598	688.667	57.761	0.974737	0.00308074
CCNA_00479	50	45	50	37	36	31	48.3333	2.88675	34.6667	3.21455	-0.382944	0.225242
CCNA_00480	92	64	73	129	152	126	76.3333	14.2945	135.667	14.2244	0.890658	4.03594e-05
CCNA_00481	249	147	150	326	1069	1106	182	58.0431	833.667	440.041	2.03298	1.09463e-06
CCNA_00482	110	115	112	253	472	531	112.333	2.51661	418.667	146.473	1.88762	8.72696e-12
CCNA_00483	1137	624	894	1556	936	1042	885	256.618	1178	331.62	0.470935	0.140651
CCNA_00484	947	918	792	2263	2269	2120	885.667	82.4035	2217.33	84.3465	1.38733	9.3354e-21
CCNA_00485	375	275	303	274	260	215	317.667	51.5881	249.667	30.8275	-0.255591	0.267515
CCNA_00486	22	30	27	44	92	92	26.3333	4.04145	76	27.7128	1.51333	8.23254e-07
CCNA_00487	182	199	169	217	190	202	183.333	15.0444	203	13.5277	0.223817	0.186645
CCNA_00488	296	351	333	303	266	290	326.667	28.0416	286.333	18.7705	-0.109296	0.551543
CCNA_00489	4843	6378	6246	3941	4780	4281	5822.33	850.692	4334	422.004	-0.3359	0.0866447
CCNA_00490	338	354	339	318	336	332	343.667	8.96289	328.667	9.45163	0.0163557	0.924823
CCNA_00491	2594	2658	2896	5686	5609	5170	2716	159.135	5488.33	278.36	1.08786	1.48159e-17
CCNA_00492	1778	1966	2068	1209	1264	1222	1937.33	147.11	1231.67	28.746	-0.565344	1.17487e-05
CCNA_00493	1082	1270	1237	820	681	708	1196.33	100.381	736.333	73.7044	-0.610928	0.000176593
CCNA_00494	779	954	796	490	618	524	843	96.5039	544	66.3023	-0.537824	0.00503627
CCNA_00495	7534	6018	6544	4094	4957	4212	6698.67	769.744	4421	467.924	-0.507255	0.00516032
CCNA_00496	6961	9222	7736	5340	4679	4757	7973	1148.98	4925.33	361.223	-0.602561	0.000735135
CCNA_00497	990	1254	1065	552	686	697	1103	136.04	645	80.7279	-0.679592	0.000233825
CCNA_00498	492	708	674	244	345	472	624.667	116.144	353.667	114.247	-0.69793	0.0212028
CCNA_00499	178	204	210	163	159	130	197.333	17.0098	150.667	18.0093	-0.308735	0.163098
CCNA_00500	192	213	173	165	96	123	192.667	20.0083	128	34.7707	-0.492634	0.0610567
CCNA_00501	263	297	264	180	216	192	274.667	19.3477	196	18.3303	-0.397488	0.0173655
CCNA_00502	809	939	890	572	506	541	879.333	65.6531	539.667	33.0202	-0.616996	1.55328e-05
CCNA_00503	428	386	406	364	250	276	406.667	21.0079	296.667	59.7439	-0.36786	0.0957995
CCNA_00504	1538	1157	1987	1150	1029	1042	1560.67	415.464	1073.67	66.4254	-0.441574	0.0700796
CCNA_00505	17523	12482	19003	11358	11107	10011	16336	3418.71	10825.3	716.313	-0.496324	0.0214377
CCNA_00506	11872	9282	11476	10178	6577	6435	10876.7	1395.14	7730	2121.22	-0.39471	0.135027
CCNA_00507	14726	13095	13189	11777	8110	7334	13670	915.73	9073.67	2373.09	-0.49237	0.0430055
CCNA_00508	208	184	248	156	228	222	213.333	32.3316	202	39.95	0.0036138	0.991662
CCNA_00509	111	117	91	100	90	95	106.333	13.6137	95	5	-0.0810048	0.744773
CCNA_00510	172	184	143	160	147	159	166.333	21.0792	155.333	7.23418	-0.020974	0.93409
CCNA_00511	341	292	263	276	177	211	298.667	39.425	221.333	50.3024	-0.343944	0.180837
CCNA_00512	3092	2335	3065	2229	1833	1809	2830.67	429.472	1957	235.864	-0.439557	0.0293672
CCNA_00514	220	230	196	181	208	147	215.333	17.4738	178.667	30.5669	-0.178148	0.465271
CCNA_00515	2380	4002	2976	953	999	1054	3119.33	820.445	1002	50.5668	-1.51254	9.56555e-12
CCNA_00516	421	394	404	214	249	227	406.333	13.6504	230	17.6918	-0.725417	9.02967e-07
CCNA_00517	816	883	959	346	534	459	886	71.5472	446.333	94.6379	-0.88109	3.3049e-05
CCNA_00518	16458	15441	18310	9413	11268	10056	16736.3	1454.61	10245.7	941.932	-0.61593	6.44211e-05
CCNA_00519	1095	1167	1173	1309	1196	1199	1145	43.4051	1234.67	64.392	0.189356	0.171192
CCNA_00520	1064	888	1020	882	802	800	990.667	91.5933	828	46.7761	-0.17499	0.293137
CCNA_00521	854	487	1069	1759	2645	2600	803.333	294.29	2334.67	499.049	1.5346	6.33489e-07
CCNA_00522	1257	975	1201	4882	7641	8134	1144.33	149.296	6885.67	1752.65	2.58246	4.13606e-29
CCNA_00523	567	515	610	442	430	427	564	47.571	433	7.93725	-0.294575	0.0428183
CCNA_00524	334	414	417	242	270	278	388.333	47.0779	263.333	18.9033	-0.472231	0.00501903
CCNA_00525	1129	1268	1020	984	736	670	1139	124.302	796.667	165.558	-0.422006	0.0696444
CCNA_00526	4257	5747	4922	4848	5315	4299	4975.33	746.43	4820.67	508.551	0.0372388	0.881007
CCNA_00527	2413	3439	3493	1639	2556	2452	3115	608.549	2215.67	502.108	-0.394518	0.143429
CCNA_00528	134	151	150	64	74	88	145	9.53939	75.3333	12.0554	-0.829171	1.25199e-05
CCNA_00529	104	152	153	125	157	145	136.333	28.006	142.333	16.1658	0.138659	0.614238
CCNA_00530	191905	173879	230046	124367	90203	95296	198610	28677.5	103289	18431.1	-0.839051	4.0238e-05
CCNA_00531	221860	197266	245573	154309	93198	120288	221566	24154.8	122598	30620.9	-0.749048	0.00123806
CCNA_00532	97	121	94	66	79	75	104	14.7986	73.3333	6.65833	-0.414311	0.0515673
CCNA_00533	284	229	241	240	283	262	251.333	28.9194	261.667	21.5019	0.141019	0.475199
CCNA_00534	225	226	179	213	161	179	210	26.8514	184.333	26.4071	-0.104864	0.669025
CCNA_00535	1438	618	1256	1649	1369	1222	1104	430.614	1413.33	216.925	0.416043	0.241339
CCNA_00536	7012	5574	7752	5977	4628	4865	6779.33	1107.48	5156.67	720.245	-0.303625	0.161297
CCNA_00537	10501	10523	11883	8609	6934	7214	10969	791.624	7585.67	897.223	-0.442536	0.00648444
CCNA_00538	441	536	464	478	464	500	480.333	49.5614	480.667	18.1475	0.0809012	0.645401
CCNA_00539	50	51	65	32	51	53	55.3333	8.3865	45.3333	11.5902	-0.184639	0.539562
CCNA_00540	603	767	848	409	490	445	739.333	124.821	448	40.5832	-0.625683	0.0013349
CCNA_00541	31	40	37	42	34	41	36	4.58258	39	4.3589	0.179033	0.624831
CCNA_00542	1149	1104	1062	899	1084	1049	1105	43.5086	1010.67	98.2768	-0.0437658	0.816485
CCNA_00543	1691	1547	1650	2219	2247	2071	1629.33	74.1912	2179	94.5727	0.497683	0.000172746
CCNA_00544	2000	2149	1789	3328	3460	3760	1979.33	180.888	3516	221.378	0.897755	7.11253e-10
CCNA_00545	2014	1770	1406	3239	3394	3103	1730	305.967	3245.33	145.603	0.967506	6.39262e-07
CCNA_00546	419	603	508	544	1049	899	510	92.0163	830.667	259.342	0.750302	0.0103609
CCNA_00547	3135	2575	5172	1829	4233	3912	3627.33	1366.71	3324.67	1305.19	-0.0361086	0.94239
CCNA_00548	413	356	629	248	715	862	466	144.01	608.333	320.597	0.420876	0.361597
CCNA_00549	75	74	94	97	113	122	81	11.2694	110.667	12.6623	0.518231	0.0102402
CCNA_00550	81	108	129	81	143	157	106	24.0624	127	40.4475	0.331131	0.323503
CCNA_00551	337	235	247	438	378	378	273	55.7494	398	34.641	0.610059	0.00571349
CCNA_00552	429	400	307	445	351	346	378.667	63.7364	380.667	55.7704	0.0857887	0.751568
CCNA_00553	332	262	309	484	475	433	301	35.6791	464	27.2213	0.694358	4.55488e-05
CCNA_00554	616	754	442	561	316	382	604	156.346	419.667	126.769	-0.424419	0.192212
CCNA_00555	1761	1404	1352	2046	1413	1454	1505.67	222.648	1637.67	354.221	0.196738	0.453229
CCNA_00556	252	271	244	243	242	208	255.667	13.8684	231	19.9249	-0.0622254	0.74877
CCNA_00557	311	327	353	129	155	199	330.333	21.1975	161	35.3836	-0.928847	4.51566e-06
CCNA_00558	644	726	844	360	399	408	738	100.539	389	25.5147	-0.82779	4.50373e-07
CCNA_00559	1229	1240	1239	590	597	507	1236	6.08276	564.667	50.0633	-1.03486	6.86006e-13
CCNA_00560	508	532	538	349	324	260	526	15.8745	311	45.9021	-0.663542	0.000435535
CCNA_00561	118	87	100	89	82	56	101.667	15.5671	75.6667	17.3877	-0.341065	0.282228
CCNA_00562	298	360	339	231	261	269	332.333	31.5331	253.667	20.0333	-0.30228	0.0710445
CCNA_00563	380	403	450	233	251	223	411	35.6791	235.667	14.1892	-0.711489	3.76016e-06
CCNA_00564	262	292	332	194	220	217	295.333	35.1188	210.333	14.2244	-0.399636	0.0154311
CCNA_00565	583	700	597	480	516	501	626.667	63.8931	499	18.0831	-0.243008	0.136666
CCNA_00566	178	144	173	167	185	170	165	18.3576	174	9.64365	0.156811	0.41166
CCNA_00567	108	79	76	130	71	65	87.6667	17.673	88.6667	35.9212	0.0837298	0.830796
CCNA_00568	40	38	44	26	30	33	40.6667	3.05505	29.6667	3.51188	-0.358734	0.109135
CCNA_00569	21	13	16	15	19	23	16.6667	4.04145	19	4	0.311223	0.379469
CCNA_00570	23	17	19	31	53	49	19.6667	3.05505	44.3333	11.7189	1.21262	4.49783e-05
CCNA_00571	37	54	39	34	34	45	43.3333	9.29157	37.6667	6.35085	-0.113722	0.684595
CCNA_00572	31	40	30	26	24	30	33.6667	5.50757	26.6667	3.05505	-0.239105	0.343377
CCNA_00573	72	63	80	83	66	77	71.6667	8.5049	75.3333	8.62168	0.147972	0.47855
CCNA_00574	67	72	80	57	67	71	73	6.55744	65	7.2111	-0.0847789	0.671414
CCNA_00575	62	71	66	45	55	49	66.3333	4.50925	49.6667	5.03322	-0.323307	0.107543
CCNA_00576	33	38	34	19	26	30	35	2.64575	25	5.56776	-0.355737	0.165177
CCNA_00578	99	110	95	152	120	140	101.333	7.76745	137.333	16.1658	0.504029	0.00379483
CCNA_00579	75	29	36	194	136	149	46.6667	24.7857	159.667	30.4357	1.71714	1.24185e-06
CCNA_00580	40	18	18	69	65	79	25.3333	12.7017	71	7.2111	1.44194	1.79625e-05
CCNA_00582	538	116	103	912	566	658	252.333	247.48	712	179.209	1.12013	0.088804
CCNA_00583	27	11	9	90	60	60	15.6667	9.86577	70	17.3205	2.02829	2.26285e-07
CCNA_00585	100	68	58	291	266	269	75.3333	21.9393	275.333	13.6504	1.8861	2.04696e-15
CCNA_00586	62	62	66	65	44	50	63.3333	2.3094	53	10.8167	-0.181115	0.460718
CCNA_00587	8	16	11	26	19	23	11.6667	4.04145	22.6667	3.51188	0.932542	0.00179124
CCNA_00588	103	136	80	198	114	151	106.333	28.1484	154.333	42.0991	0.571849	0.0955535
CCNA_00589	607	141	153	2964	2045	2025	300.333	265.649	2344.67	536.452	2.29461	9.31758e-05
CCNA_00590	213	46	37	929	549	578	98.6667	99.1178	685.333	211.519	1.99408	0.00172705
CCNA_00591	581	110	92	2475	1580	1453	261	277.274	1836	557.022	1.84413	0.00588202
CCNA_00592	1343	219	202	4119	3044	2769	588	653.904	3310.67	713.413	1.61267	0.0180244
CCNA_00593	423	55	46	862	562	525	174.667	215.11	649.667	184.814	1.19189	0.0936157
CCNA_00594	924	104	91	2206	1555	1356	373	477.224	1705.67	444.579	1.40715	0.0425779
CCNA_00595	158	190	165	154	113	119	171	16.8226	128.667	22.1435	-0.324394	0.142694
CCNA_00596	518	421	575	476	629	541	504.667	77.861	548.667	76.7876	0.202674	0.379888
CCNA_00597	13	14	14	12	13	13	13.6667	0.57735	12.6667	0.57735	0.00842929	0.973792
CCNA_00598	32	34	48	33	47	54	38	8.7178	44.6667	10.6927	0.303624	0.296311
CCNA_00600	277	136	110	196	154	164	174.333	89.8573	171.333	21.9393	0.0508466	0.91213
CCNA_00601	292	124	114	184	144	168	176.667	100.007	165.333	20.1329	-0.0140326	0.976492
CCNA_00602	187	126	99	131	96	125	137.333	45.0814	117.333	18.7172	-0.141897	0.679256
CCNA_00603	124	68	51	82	57	78	81	38.1969	72.3333	13.4288	-0.0762449	0.862856
CCNA_00604	369	212	187	285	233	302	256	98.656	273.333	35.949	0.164848	0.640152
CCNA_00605	1670	833	756	2310	1669	1810	1086.33	506.934	1929.67	336.839	0.851194	0.0122653
CCNA_00607	62	71	82	54	69	68	71.6667	10.0167	63.6667	8.3865	-0.0840429	0.713425
CCNA_00608	55	51	54	85	58	60	53.3333	2.08167	67.6667	15.0444	0.404908	0.0873991
CCNA_00609	207	169	192	219	153	161	189.333	19.1398	177.667	36.0185	-0.0115628	0.968223
CCNA_00610	429	505	481	473	394	391	471.667	38.8501	419.333	46.5009	-0.0850709	0.667596
CCNA_00611	1913	1947	2301	1326	1169	1136	2053.67	214.871	1210.33	101.52	-0.669963	1.79279e-05
CCNA_00612	69	91	70	75	47	59	76.6667	12.4231	60.3333	14.0475	-0.258527	0.375231
CCNA_00613	20	24	20	15	17	18	21.3333	2.3094	16.6667	1.52753	-0.24682	0.343067
CCNA_00614	50	49	44	47	43	38	47.6667	3.21455	42.6667	4.50925	-0.07842	0.738364
CCNA_00615	100	89	90	101	112	112	93	6.08276	108.333	6.35085	0.302658	0.0451633
CCNA_00616	51	51	56	53	52	58	52.6667	2.88675	54.3333	3.21455	0.128354	0.634219
CCNA_00617	17	17	16	86	313	305	16.6667	0.57735	234.667	128.811	3.47429	3.68617e-18
CCNA_00618	22	20	16	119	409	424	19.3333	3.05505	317.333	171.925	3.69327	6.89755e-21
CCNA_00619	9	11	13	57	236	216	11	2	169.667	98.0833	3.54444	5.14519e-17
CCNA_00620	15	30	18	89	288	239	21	7.93725	205.333	103.684	3.01762	4.55768e-14
CCNA_00621	99	92	151	90	115	111	114	32.2335	105.333	13.4288	-0.0293453	0.934392
CCNA_00622	269	281	513	563	567	633	354.333	137.54	587.667	39.3107	0.774053	0.00821614
CCNA_00623	166	149	181	171	176	189	165.333	16.0104	178.667	9.29157	0.193867	0.219679
CCNA_00624	70	77	80	87	61	79	75.6667	5.1316	75.6667	13.3167	0.0769386	0.757454
CCNA_00625	1089	1073	1134	728	894	854	1098.67	31.628	825.333	86.6333	-0.323593	0.0415585
CCNA_00626	213	209	200	320	263	286	207.333	6.65833	289.667	28.6764	0.554444	0.000250747
CCNA_00627	9	12	5	2	7	17	8.66667	3.51188	8.66667	7.63763	0.122447	0.870582
CCNA_00628	65	64	57	104	99	107	62	4.3589	103.333	4.04145	0.793189	0.000220177
CCNA_00629	97	81	83	114	106	124	87	8.7178	114.667	9.0185	0.476604	0.00440891
CCNA_00630	39	40	36	35	43	50	38.3333	2.08167	42.6667	7.50555	0.233914	0.288691
CCNA_00631	34	35	32	44	36	46	33.6667	1.52753	42	5.2915	0.38477	0.186645
CCNA_00632	51	32	40	41	24	29	41	9.53939	31.3333	8.73689	-0.304803	0.445309
CCNA_00633	27	36	36	29	19	25	33	5.19615	24.3333	5.03322	-0.337791	0.243267
CCNA_00634	115	114	142	132	135	151	123.667	15.885	139.333	10.2144	0.249561	0.19198
CCNA_00635	654	651	734	346	349	356	679.667	47.0779	350.333	5.1316	-0.864545	4.75973e-13
CCNA_00636	2940	2557	3220	1872	1730	1611	2905.67	332.831	1737.67	130.669	-0.648066	6.52585e-05
CCNA_00637	375	365	394	157	154	168	378	14.7309	159.667	7.37111	-1.15015	7.58759e-25
CCNA_00638	318	412	401	145	176	181	377	51.3907	167.333	19.5021	-1.0681	2.33868e-09
CCNA_00639	338	419	467	154	246	249	408	65.1997	216.333	54.0031	-0.803338	0.00136773
CCNA_00640	209	193	172	133	159	154	191.333	18.5562	148.667	13.7961	-0.265314	0.2429
CCNA_00641	57	48	51	48	65	47	52	4.58258	53.3333	10.116	0.124871	0.72725
CCNA_00642	208	262	205	234	209	219	225	32.078	220.667	12.5831	0.0473663	0.855198
CCNA_00643	54	73	92	37	66	54	73	19	52.3333	14.5717	-0.353312	0.413095
CCNA_00644	5	5	6	11	11	14	5.33333	0.57735	12	1.73205	1.17985	0.000198694
CCNA_00645	25	21	25	27	38	48	23.6667	2.3094	37.6667	10.504	0.718767	0.0113936
CCNA_00646	42	53	50	46	65	54	48.3333	5.68624	55	9.53939	0.265545	0.311567
CCNA_00647	23	17	21	21	21	23	20.3333	3.05505	21.6667	1.1547	0.164712	0.615801
CCNA_00648	67	90	89	101	101	110	82	13	104	5.19615	0.405831	0.0494909
CCNA_00649	28	22	19	23	27	23	23	4.58258	24.3333	2.3094	0.180257	0.567684
CCNA_00650	10	12	12	43	44	55	11.3333	1.1547	47.3333	6.65833	2.04468	8.39011e-19
CCNA_00651	15	13	14	18	18	24	14	1	20	3.4641	0.531848	0.0225033
CCNA_00652	10	5	3	4	11	11	6	3.60555	8.66667	4.04145	0.45148	0.502072
CCNA_00653	7	9	7	9	12	12	7.66667	1.1547	11	1.73205	0.557506	0.0381658
CCNA_00654	14	19	18	17	24	32	17	2.64575	24.3333	7.50555	0.574968	0.0949876
CCNA_00655	206	254	294	83	112	118	251.333	44.0606	104.333	18.7172	-1.14881	1.26795e-07
CCNA_00656	939	775	975	935	885	848	896.333	106.608	889.333	43.6616	0.0713039	0.707301
CCNA_00657	1669	1313	2017	1098	1263	1317	1666.33	352.008	1226	114.092	-0.350841	0.109878
CCNA_00658	505	534	545	337	403	366	528	20.664	368.667	33.0807	-0.429809	0.00419451
CCNA_00659	918	871	1002	712	693	700	930.333	66.3652	701.667	9.60902	-0.321233	0.0110697
CCNA_00660	1095	897	1439	1068	1476	1460	1143.67	274.258	1334.67	231.079	0.297744	0.259352
CCNA_00661	1536	1723	1641	1636	1832	1747	1633.33	93.7354	1738.33	98.287	0.170557	0.261386
CCNA_00662	650	426	742	969	1851	1917	606	162.53	1579	529.305	1.38081	1.27758e-05
CCNA_00663	190	152	199	826	1857	1693	180.333	24.9466	1458.67	554.008	2.91892	5.29833e-22
CCNA_00664	187	193	205	208	210	224	195	9.16515	214	8.7178	0.21547	0.118497
CCNA_00665	304	222	273	436	434	488	266.333	41.4045	452.667	30.6159	0.833504	2.28236e-06
CCNA_00666	123	114	89	155	148	152	108.667	17.6163	151.667	3.51188	0.557245	0.0145614
CCNA_00667	285	353	399	186	214	222	345.667	57.3527	207.333	18.9033	-0.639492	0.000787701
CCNA_00668	122	129	113	61	43	66	121.333	8.02081	56.6667	12.0968	-0.989063	9.06109e-06
CCNA_00669	307	349	406	150	197	209	354	49.689	185.333	31.1823	-0.829192	3.58394e-05
CCNA_00670	748	922	854	509	496	479	841.333	87.6888	494.667	15.0444	-0.674901	1.01005e-05
CCNA_00671	1994	1759	2012	1085	1123	994	1921.67	141.161	1067.33	66.2898	-0.75541	1.67671e-07
CCNA_00672	26	25	40	51	68	67	30.3333	8.3865	62	9.53939	1.06399	0.000115145
CCNA_00673	149	140	126	108	117	125	138.333	11.5902	116.667	8.5049	-0.16021	0.395482
CCNA_00674	141	181	146	146	126	170	156	21.7945	147.333	22.0303	0.000329282	0.999303
CCNA_00675	165	150	195	216	346	354	170	22.9129	305.333	77.4683	0.895294	0.000513159
CCNA_00676	3599	4063	4295	6103	7477	7538	3985.67	354.386	7039.33	811.462	0.889926	2.59598e-08
CCNA_00677	17614	15756	19939	10077	10042	9630	17769.7	2095.84	9916.33	248.589	-0.748515	3.08273e-07
CCNA_00678	58283	58826	66696	36453	30284	30050	61268.3	4708.33	32262.3	3631.11	-0.829994	1.0781e-07
CCNA_00679	90	108	92	80	95	96	96.6667	9.86577	90.3333	8.96289	-0.0101128	0.968043
CCNA_00680	116	185	157	140	145	207	152.667	34.7035	164	37.3229	0.177712	0.562442
CCNA_00681	63	94	55	84	58	74	70.6667	20.5994	72	13.1149	0.0956532	0.784423
CCNA_00682	32	47	44	34	27	35	41	7.93725	32	4.3589	-0.263591	0.42797
CCNA_00683	73	96	118	49	77	66	95.6667	22.5019	64	14.1067	-0.476049	0.0870013
CCNA_00684	207	227	334	253	296	294	256	68.2862	281	24.2693	0.210586	0.425446
CCNA_00685	496	600	1278	687	1413	1271	791.333	424.661	1123.67	384.772	0.543455	0.196323
CCNA_00686	105	109	116	126	118	125	110	5.56776	123	4.3589	0.235953	0.109667
CCNA_00687	198	187	159	346	457	411	181.333	20.108	404.667	55.7704	1.21372	1.46657e-09
CCNA_00688	85	106	86	81	87	88	92.3333	11.8462	85.3333	3.78594	-0.0366623	0.869601
CCNA_00689	43	36	42	36	32	45	40.3333	3.78594	37.6667	6.65833	-0.0121503	0.965582
CCNA_00690	15265	15471	13318	17557	22231	24507	14684.7	1188.04	21431.7	3543.28	0.612726	0.00122834
CCNA_00691	4320	3439	5397	4739	3027	3163	4385.33	980.634	3643	951.597	-0.175186	0.570799
CCNA_00692	269	274	267	949	614	765	270	3.60555	776	167.771	1.56445	2.11071e-15
CCNA_00693	521	692	858	368	744	901	690.333	168.506	671	273.896	0.0389925	0.932824
CCNA_00694	304	326	302	304	404	390	310.667	13.3167	366	54.1479	0.31433	0.09085
CCNA_00695	325	305	283	386	413	452	304.333	21.0079	417	33.1813	0.528082	0.000372293
CCNA_00696	374	451	338	396	134	298	387.667	57.7264	276	132.378	-0.384918	0.341008
CCNA_00698	280	197	265	1276	2590	2380	247.333	44.2305	2082	705.87	2.9943	9.09361e-26
CCNA_00699	39594	22628	33073	24955	23934	19700	31765	8558.3	22863	2786.4	-0.375944	0.168956
CCNA_00700	44	37	43	26	18	20	41.3333	3.78594	21.3333	4.16333	-0.840338	0.000251459
CCNA_00701	1465	4195	6329	1669	5415	6293	3996.33	2438.08	4459	2455.77	0.177435	0.81057
CCNA_00703	98	130	116	130	304	330	114.667	16.0416	254.667	108.744	1.13897	0.00193866
CCNA_00704	37	31	36	115	134	219	34.6667	3.21455	156	55.3805	2.08659	1.03943e-09
CCNA_00705	763	696	837	116	307	255	765.333	70.529	226	98.7472	-1.5621	2.22792e-06
CCNA_00706	37	20	29	17	15	42	28.6667	8.5049	24.6667	15.0444	-0.106226	0.855213
CCNA_00707	245	240	261	243	225	268	248.667	10.9697	245.333	21.5948	0.0628817	0.709311
CCNA_00708	1322	1459	1455	1205	1250	1325	1412	77.9679	1260	60.6218	-0.0817525	0.569718
CCNA_00709	40	61	43	69	27	44	48	11.3578	46.6667	21.1266	0.00602361	0.992137
CCNA_00710	43	53	43	104	102	122	46.3333	5.7735	109.333	11.0151	1.29082	1.91472e-12
CCNA_00711	200	207	201	156	74	109	202.667	3.78594	113	41.1461	-0.729226	0.0124643
CCNA_00712	205	319	177	232	149	224	233.667	75.2152	201.667	45.7857	-0.13199	0.719797
CCNA_00714	33	28	37	47	95	80	32.6667	4.50925	74	24.5561	1.16686	0.00134992
CCNA_00716	1761	508	329	4682	2625	2176	866	780.243	3161	1336.22	1.39706	0.029495
CCNA_00718	1666	665	935	2525	3273	2914	1088.67	517.89	2904	374.1	1.40289	2.17324e-05
CCNA_00719	921	88	66	1593	524	721	358.333	487.408	946	568.91	0.77026	0.311656
CCNA_00720	842	100	113	1398	795	774	351.667	424.691	989	354.36	0.959759	0.186645
CCNA_00721	23454	21790	25794	23069	19647	19319	23679.3	2011.49	20678.3	2076.86	-0.110125	0.548277
CCNA_00722	19632	17529	24369	17661	17186	18468	20510	3503.51	17771.7	648.125	-0.121177	0.54411
CCNA_00723	161	182	172	92	120	101	171.667	10.504	104.333	14.2945	-0.610812	0.0130224
CCNA_00724	184	218	209	131	75	149	203.667	17.6163	118.333	38.5919	-0.674355	0.0222162
CCNA_00725	37	37	45	92	95	93	39.6667	4.6188	93.3333	1.52753	1.27243	8.81769e-11
CCNA_00726	187	200	176	263	272	224	187.667	12.0139	253	25.5147	0.507988	0.00395656
CCNA_00727	1168	1156	1208	858	846	870	1177.33	27.2274	858	12	-0.371371	0.00120847
CCNA_00728	487	491	409	859	668	644	462.333	46.2313	723.667	117.815	0.712175	0.000395374
CCNA_00729	471	484	642	450	629	577	532.333	95.1963	552	92.0815	0.133554	0.598401
CCNA_00730	219	219	234	200	161	184	224	8.66025	181.667	19.6044	-0.222006	0.209322
CCNA_00731	339	442	402	338	337	446	394.333	51.9262	373.667	62.6445	0.000325162	0.999303
CCNA_00732	419	438	368	440	551	535	408.333	36.1985	508.667	60.0028	0.390979	0.0330057
CCNA_00733	475	916	490	978	1170	1494	627	250.394	1214	260.799	0.973467	0.00190865
CCNA_00734	786	789	606	1543	1535	1693	727	104.8	1590.33	89.0019	1.18884	5.62468e-12
CCNA_00735	1549	1134	1336	1626	1645	1657	1339.67	207.524	1642.67	15.6312	0.370413	0.0415244
CCNA_00736	957	1021	1128	623	515	521	1035.33	86.3964	553	60.696	-0.811513	5.09713e-07
CCNA_00737	1231	1210	1417	578	548	526	1286	113.934	550.667	26.1024	-1.12735	3.74087e-17
CCNA_00738	143	219	205	123	133	143	189	40.4475	133	10	-0.414597	0.0717027
CCNA_00740	508	519	514	410	402	361	513.667	5.50757	391	26.2869	-0.308545	0.037179
CCNA_00741	701	634	691	709	686	550	675.333	36.1432	648.333	85.9321	0.0240844	0.921143
CCNA_00742	1310	1600	1518	1142	1097	1043	1476	149.492	1094	49.5681	-0.345361	0.030088
CCNA_00743	43	34	34	100	96	96	37	5.19615	97.3333	2.3094	1.43954	9.1714e-12
CCNA_00744	1340	138	256	1817	1862	1668	578	662.544	1782.33	101.54	1.09571	0.118497
CCNA_00745	99	70	70	183	160	156	79.6667	16.7432	166.333	14.5717	1.11288	6.10547e-07
CCNA_00746	43	52	43	102	65	96	46	5.19615	87.6667	19.8578	0.968299	0.000157412
CCNA_00747	1885	1496	1917	1437	1542	1553	1766	234.374	1510.67	64.0338	-0.14027	0.442988
CCNA_00748	751	828	796	714	271	296	791.667	38.6825	427	248.863	-0.746819	0.0516282
CCNA_00749	954	976	1077	664	440	399	1002.33	65.5922	501	142.643	-0.886091	0.000241814
CCNA_00750	354	421	391	157	193	199	388.667	33.5609	183	22.7156	-0.985728	4.49519e-09
CCNA_00751	617	591	648	497	558	497	618.667	28.5365	517.333	35.2184	-0.171999	0.263329
CCNA_00752	6287	5442	5668	5718	5914	5244	5799	437.467	5625.33	344.478	0.0387097	0.834388
CCNA_00753	282	322	379	172	200	195	327.667	48.7476	189	14.9332	-0.697149	9.79872e-05
CCNA_00754	29	26	18	72	59	96	24.3333	5.68624	75.6667	18.7705	1.633	4.42188e-08
CCNA_00755	22	17	19	56	75	93	19.3333	2.51661	74.6667	18.5023	1.92761	2.06146e-10
CCNA_00756	57	57	80	91	154	141	64.6667	13.2791	128.667	33.2616	1.0185	0.000900013
CCNA_00757	137	130	138	123	109	114	135	4.3589	115.333	7.0946	-0.148283	0.384031
CCNA_00758	5128	4127	5343	3807	2700	2517	4866	648.958	3008	697.978	-0.591545	0.0123185
CCNA_00759	36	45	41	31	40	36	40.6667	4.50925	35.6667	4.50925	-0.0958255	0.672451
CCNA_00760	207	208	233	202	190	208	216	14.7309	200	9.16515	-0.0308403	0.852909
CCNA_00761	511	525	513	400	347	407	516.333	7.57188	384.667	32.8075	-0.340178	0.0449023
CCNA_00762	240	294	336	98	155	135	290	48.1248	129.333	28.9194	-1.0351	3.35994e-05
CCNA_00763	1602	2096	1533	1311	915	1049	1743.67	307.074	1091.67	201.418	-0.579	0.0124629
CCNA_00764	4919	5602	4109	3696	3223	2994	4876.67	747.4	3304.33	357.998	-0.469904	0.0224075
CCNA_00765	193	208	198	73	91	100	199.667	7.63763	88	13.7477	-1.05662	4.55512e-07
CCNA_00766	1103	1321	987	870	671	765	1137	169.576	768.667	99.5507	-0.474896	0.0216965
CCNA_00767	1310	1170	1572	1148	1646	1420	1350.67	204.062	1404.67	249.354	0.138747	0.583642
CCNA_00768	465	255	343	299	149	182	354.333	105.458	210	78.8226	-0.633772	0.0787564
CCNA_00769	1273	1153	1421	1003	601	740	1282.33	134.244	781.333	204.163	-0.613681	0.0108387
CCNA_00770	492	477	541	212	273	261	503.333	33.4714	248.667	32.3161	-0.913777	5.13468e-08
CCNA_00772	27	26	16	22	24	22	23	6.08276	22.6667	1.1547	0.0648366	0.908334
CCNA_00773	78	69	60	91	106	97	69	9	98	7.54983	0.580719	0.00278232
CCNA_00774	318	348	272	489	378	370	312.667	38.2797	412.333	66.5157	0.469453	0.0295032
CCNA_00775	87	110	119	88	67	96	105.333	16.5025	83.6667	14.9778	-0.24557	0.324
CCNA_00776	56	75	87	30	36	39	72.6667	15.6312	35	4.58258	-0.938751	2.51635e-05
CCNA_00777	463	407	424	587	532	556	431.333	28.7112	558.333	27.5741	0.449655	0.00110808
CCNA_00778	5262	5144	6136	3184	3032	2783	5514	541.889	2999.67	202.446	-0.784142	1.26795e-07
CCNA_00779	94	96	85	58	124	124	91.6667	5.85947	102	38.1051	0.235786	0.531349
CCNA_00780	220	231	219	133	174	184	223.333	6.65833	163.667	27.0247	-0.356557	0.0674244
CCNA_00781	3176	2402	3099	5080	3255	3252	2892.33	426.383	3862.33	1054.53	0.484166	0.0667463
CCNA_00782	459	492	418	423	330	353	456.333	37.072	368.667	48.439	-0.224465	0.248837
CCNA_00783	145	157	157	190	251	249	153	6.9282	230	34.6554	0.660345	0.000183689
CCNA_00784	113	128	77	159	135	109	106	26.2107	134.333	25.0067	0.405574	0.169571
CCNA_00785	52	65	61	38	29	34	59.3333	6.65833	33.6667	4.50925	-0.727624	0.000335004
CCNA_00787	5467	3269	6923	7064	8288	7420	5219.67	1839.51	7590.67	629.595	0.599588	0.0409317
CCNA_00788	213	210	227	227	292	285	216.667	9.07377	268	35.6791	0.381051	0.0285116
CCNA_00789	3302	2016	4122	4279	3464	4227	3146.67	1061.56	3990	456.271	0.409123	0.170341
CCNA_00790	106	65	22	82	90	46	64.3333	42.004	72.6667	23.4379	0.214807	0.711127
CCNA_00792	31	33	33	22	15	22	32.3333	1.1547	19.6667	4.04145	-0.59609	0.0208441
CCNA_00793	32	31	24	39	45	40	29	4.3589	41.3333	3.21455	0.601313	0.00764339
CCNA_00794	16	20	12	25	22	32	16	4	26.3333	5.1316	0.735928	0.0172
CCNA_00795	405	433	363	265	243	221	400.333	35.2326	243	22	-0.629806	0.000421251
CCNA_00796	354	375	316	280	187	231	348.333	29.9054	232.667	46.5224	-0.490335	0.0240777
CCNA_00798	54	47	36	39	33	28	45.6667	9.07377	33.3333	5.50757	-0.356338	0.202569
CCNA_00799	56	43	31	33	34	30	43.3333	12.5033	32.3333	2.08167	-0.326418	0.276129
CCNA_00800	1039	605	443	966	782	566	695.667	308.171	771.333	200.213	0.214845	0.601782
CCNA_00801	492	346	282	389	381	263	373.333	107.635	344.333	70.5502	-0.0326173	0.932824
CCNA_00802	1813	1399	1100	1854	1496	1390	1437.33	358.042	1580	243.138	0.209963	0.474708
CCNA_00803	3434	2825	3105	4707	4310	3821	3121.33	304.828	4279.33	443.795	0.529943	0.00248086
CCNA_00804	1521	1579	2324	859	1054	1008	1808	447.809	973.667	101.933	-0.785555	0.000441255
CCNA_00805	1579	1605	1874	1246	916	933	1686	163.331	1031.67	185.813	-0.612663	0.00199491
CCNA_00806	5982	5249	7509	4185	3812	3612	6246.67	1153.01	3869.67	290.82	-0.593626	0.00201741
CCNA_00807	5641	6215	5637	3379	4149	3166	5831	332.56	3564.67	517.133	-0.614851	0.000763896
CCNA_00808	21495	15385	13911	7737	9077	7282	16930.3	4021.23	8032	933.153	-0.963903	3.53908e-05
CCNA_00809	174	176	141	174	126	154	163.667	19.6554	151.333	24.1109	-0.0336291	0.902079
CCNA_00810	389	470	363	590	402	477	407.333	55.8062	489.667	94.6379	0.334855	0.156927
CCNA_00811	270	322	279	185	215	217	290.333	27.7909	205.667	17.9258	-0.406686	0.021851
CCNA_00812	199	177	192	293	209	292	189.333	11.2398	264.667	48.2113	0.544043	0.0166739
CCNA_00813	69	92	112	216	273	253	91	21.5174	247.333	28.9194	1.48009	2.46133e-11
CCNA_00814	269	345	306	268	148	275	306.667	38.0044	230.333	71.3886	-0.32331	0.300355
CCNA_00815	134	105	154	214	215	228	131	24.6374	219	7.81025	0.808069	2.05981e-05
CCNA_00816	174	121	130	161	179	170	141.667	28.3608	170	9	0.344116	0.20434
CCNA_00817	169	157	153	236	279	272	159.667	8.32666	262.333	23.0723	0.790097	2.02622e-07
CCNA_00818	91	53	48	61	101	92	64	23.516	84.6667	20.9841	0.471354	0.189767
CCNA_00820	143	75	61	124	150	159	93	43.8634	144.333	18.1751	0.667781	0.0576832
CCNA_00821	828	195	191	460	495	574	404.667	366.623	509.667	58.3981	0.351311	0.526324
CCNA_00822	1716	37	16	474	581	521	589.667	975.49	525.333	53.6315	-0.0356826	0.968223
CCNA_00823	2580	347	344	1399	1363	1486	1090.33	1290.09	1416	63.2376	0.289202	0.712718
CCNA_00824	482	564	520	381	311	351	522	41.0366	347.667	35.1188	-0.500144	0.00228982
CCNA_00825	46	73	52	36	14	31	57	14.1774	27	11.5326	-0.92474	0.0202918
CCNA_00826	63	85	58	66	35	43	68.6667	14.3643	48	16.0935	-0.430439	0.201984
CCNA_00827	37	44	48	57	63	61	43	5.56776	60.3333	3.05505	0.546434	0.00129001
CCNA_00828	138	115	136	167	194	169	129.667	12.741	176.667	15.0444	0.526569	0.00225934
CCNA_00830	20	20	15	31	26	26	18.3333	2.88675	27.6667	2.88675	0.632653	0.00906446
CCNA_00831	85	86	90	130	121	109	87	2.64575	120	10.5357	0.529912	0.000580782
CCNA_00832	53	71	55	66	63	71	59.6667	9.86577	66.6667	4.04145	0.235291	0.314827
CCNA_00833	111	124	109	121	80	115	114.667	8.14453	105.333	22.1435	-0.051295	0.859817
CCNA_00834	27334	30337	25386	23206	19559	21121	27685.7	2494.16	21295.3	1829.74	-0.293797	0.0806811
CCNA_00835	12050	10548	11145	4021	4052	4391	11247.7	756.245	4154.67	205.257	-1.34335	3.38424e-28
CCNA_00836	888	1071	1013	616	536	566	990.667	93.5218	572.667	40.4145	-0.700692	4.49543e-06
CCNA_00837	75	91	73	128	126	118	79.6667	9.86577	124	5.2915	0.700082	5.98078e-05
CCNA_00838	55	58	58	118	112	99	57	1.73205	109.667	9.71253	0.997068	3.64084e-10
CCNA_00839	109	130	82	158	114	118	107	24.0624	130	24.3311	0.350779	0.201017
CCNA_00840	23	23	27	26	24	25	24.3333	2.3094	25	1	0.106872	0.642384
CCNA_00841	20	13	18	15	15	18	17	3.60555	16	1.73205	-0.00591402	0.987441
CCNA_00842	294	189	209	387	378	369	230.667	55.7524	378	9	0.77188	0.000476461
CCNA_00843	172	196	204	211	202	192	190.667	16.6533	201.667	9.50438	0.156833	0.357174
CCNA_00844	860	882	1402	570	1006	1041	1048	306.77	872.333	262.413	-0.170401	0.63616
CCNA_00845	942	797	940	924	940	1037	893	83.1445	967	61.1474	0.195075	0.241113
CCNA_00846	2357	2369	1813	2324	1535	1810	2179.67	317.599	1889.67	400.488	-0.122791	0.652388
CCNA_00847	724	879	856	701	861	901	819.667	83.6441	821	105.83	0.0831966	0.694968
CCNA_00848	480	386	455	1405	540	413	440.333	48.6861	786	539.818	0.824737	0.0598303
CCNA_00849	234	318	345	125	104	117	299	57.8878	115.333	10.5987	-1.26075	2.59524e-10
CCNA_00850	758	963	1305	448	364	433	1008.67	276.345	415	44.7996	-1.15963	5.511e-07
CCNA_00851	920	1382	1515	541	585	553	1272.33	312.292	559.667	22.745	-1.06997	1.36577e-06
CCNA_00852	584	727	891	395	414	503	734	153.62	437.333	57.657	-0.647338	0.00273964
CCNA_00853	92	96	78	96	72	97	88.6667	9.45163	88.3333	14.1539	0.069728	0.791271
CCNA_00854	47	38	32	43	37	44	39	7.54983	41.3333	3.78594	0.16226	0.54085
CCNA_00855	12	11	7	6	9	7	10	2.64575	7.33333	1.52753	-0.3027	0.494576
CCNA_00856	23	17	15	32	23	28	18.3333	4.16333	27.6667	4.50925	0.637691	0.0223304
CCNA_00857	675	650	654	558	508	515	659.667	13.4288	527	27.074	-0.240206	0.0728864
CCNA_00858	1497	1713	1200	1103	1070	1047	1470	257.564	1073.33	28.1484	-0.365832	0.0735204
CCNA_00859	726	513	524	1155	1038	1147	587.667	119.926	1113.33	65.3631	0.979609	8.19771e-07
CCNA_00860	5106	2880	3394	8916	8474	10909	3793.33	1165.49	9433	1297.22	1.34192	1.14891e-07
CCNA_00861	314	240	224	437	319	354	259.333	48.0139	370	60.6053	0.577511	0.0134892
CCNA_00862	379	464	455	397	362	428	432.667	46.694	395.667	33.0202	-0.0472107	0.804794
CCNA_00863	3345	3372	3087	3756	2814	2689	3268	157.331	3086.33	583.306	1.57288e-05	0.99993
CCNA_00864	96	127	110	117	112	127	111	15.5242	118.667	7.63763	0.169519	0.431453
CCNA_00865	48	55	44	78	65	69	49	5.56776	70.6667	6.65833	0.597561	0.00257403
CCNA_00866	50	51	49	91	78	91	50	1	86.6667	7.50555	0.853551	5.45315e-07
CCNA_00867	399	571	528	403	486	521	499.333	89.5116	470	60.6053	-0.00484918	0.986869
CCNA_00869	1092	1261	1342	928	993	1009	1231.67	127.555	976.667	42.8991	-0.248705	0.102864
CCNA_00870	385	352	369	298	455	428	368.667	16.5025	393.667	83.9424	0.175502	0.478886
CCNA_00871	561	558	574	573	500	521	564.333	8.5049	531.333	37.581	-0.00598048	0.973686
CCNA_00872	3851	3077	3544	5212	5557	4169	3490.67	389.746	4979.33	722.659	0.584903	0.00367786
CCNA_00873	13	13	8	14	15	17	11.3333	2.88675	15.3333	1.52753	0.506477	0.166834
CCNA_00874	251	271	276	199	197	188	266	13.2288	194.667	5.85947	-0.365832	0.0108388
CCNA_00875	345	350	497	295	337	283	397.333	86.3501	305	28.3549	-0.290098	0.261585
CCNA_00876	1315	1443	1113	1291	864	1088	1290.33	166.377	1081	213.586	-0.17242	0.497068
CCNA_00877	465	404	347	529	470	430	405.333	59.0113	476.333	49.8029	0.308224	0.153806
CCNA_00878	2010	2906	2920	1267	1869	1922	2612	521.394	1686	363.831	-0.531283	0.0381894
CCNA_00879	110	143	148	88	124	121	133.667	20.6478	111	19.975	-0.177335	0.480761
CCNA_00880	90	143	104	86	53	87	112.333	27.4651	75.3333	19.3477	-0.474529	0.114663
CCNA_00881	434	445	347	492	384	347	408.667	53.6874	407.667	75.3414	0.0769348	0.775283
CCNA_00882	15	15	23	50	81	82	17.6667	4.6188	71	18.1934	1.97314	4.10824e-11
CCNA_00883	1017	1128	994	1261	990	1226	1046.33	71.6543	1159	147.401	0.223825	0.220632
CCNA_00884	78	63	76	222	407	453	72.3333	8.14453	360.667	122.272	2.27316	7.1897e-15
CCNA_00885	453	391	467	720	1363	1394	437	40.4475	1159	380.501	1.42351	2.18038e-07
CCNA_00886	1991	2249	2260	1004	841	780	2166.67	152.231	875	115.806	-1.20515	4.59734e-13
CCNA_00887	650	722	794	298	332	280	722	72	303.333	26.4071	-1.14883	3.18305e-12
CCNA_00888	1094	1096	879	308	287	295	1023	124.712	296.667	10.5987	-1.67645	3.30409e-23
CCNA_00889	926	1633	939	2010	1642	1919	1166	404.486	1857	191.674	0.719044	0.0101668
CCNA_00890	71	93	71	68	57	67	78.3333	12.7017	64	6.08276	-0.212115	0.383332
CCNA_00891	42	61	56	32	47	40	53	9.84886	39.6667	7.50555	-0.311862	0.267515
CCNA_00892	1177	1328	1349	1137	1391	1463	1284.67	93.8314	1330.33	171.258	0.130108	0.488232
CCNA_00893	1027	1217	1075	1144	784	933	1106.33	98.7995	953.667	180.888	-0.130436	0.582144
CCNA_00894	880	991	870	1050	1218	1073	913.667	67.159	1113.67	91.0842	0.362892	0.0254797
CCNA_00895	497	395	406	514	487	528	432.667	55.9851	509.667	20.8407	0.314527	0.0812724
CCNA_00896	130	188	159	61	65	69	159	29	65	4	-1.169	4.76636e-07
CCNA_00897	2878	4324	7460	3555	2683	6077	4887.33	2342.37	4105	1762.58	-0.157286	0.732171
CCNA_00898	950	1427	1290	701	538	701	1222.33	245.594	646.667	94.1081	-0.816227	0.000234852
CCNA_00899	1652	1731	1653	1027	1092	969	1678.67	45.3248	1029.33	61.5332	-0.616337	4.87754e-06
CCNA_00900	131	123	135	137	157	196	129.667	6.1101	163.333	30.0056	0.406595	0.034585
CCNA_00901	399	510	342	268	171	251	417	85.4342	230	51.7977	-0.753886	0.00391386
CCNA_00902	604	497	405	336	411	303	502	99.5942	350	55.3444	-0.422914	0.0910962
CCNA_00903	115	109	102	78	74	78	108.667	6.50641	76.6667	2.3094	-0.417864	0.00713151
CCNA_00904	164	134	113	94	65	87	137	25.632	82	15.1327	-0.638866	0.0103315
CCNA_00905	46	38	37	31	31	36	40.3333	4.93288	32.6667	2.88675	-0.213667	0.406017
CCNA_00906	401	362	415	403	373	363	392.667	27.4651	379.667	20.8167	0.0321649	0.859817
CCNA_00907	311	309	359	245	266	267	326.333	28.3078	259.333	12.4231	-0.243563	0.122782
CCNA_00908	191	231	207	128	137	138	209.667	20.1329	134.333	5.50757	-0.550967	0.000466306
CCNA_00909	198	198	209	128	129	143	201.667	6.35085	133.333	8.3865	-0.505532	0.000630177
CCNA_00910	120	75	66	142	159	157	87	28.931	152.667	9.29157	0.859697	0.00166192
CCNA_00911	60	60	66	40	72	84	62	3.4641	65.3333	22.745	0.157621	0.663088
CCNA_00912	178	196	197	223	307	315	190.333	10.6927	281.667	50.964	0.63633	0.00124921
CCNA_00913	392	556	296	508	488	651	414.667	131.474	549	88.8988	0.460799	0.135027
CCNA_00914	292	329	313	312	435	481	311.333	18.5562	409.333	87.3747	0.465404	0.0362808
CCNA_00915	377	375	345	278	359	360	365.667	17.9258	332.333	47.0567	-0.0511763	0.811882
CCNA_00916	252	257	303	469	928	962	270.667	28.1129	786.333	275.344	1.53939	1.34064e-07
CCNA_00917	449	287	369	886	1514	1491	368.333	81.0021	1297	356.122	1.81635	3.30691e-11
CCNA_00918	1566	1371	1667	931	1023	879	1534.67	150.467	944.333	72.92	-0.607137	0.000147597
CCNA_00919	27190	31754	36349	18375	23381	24841	31764.3	4579.51	22199	3391.18	-0.425584	0.0357001
CCNA_00920	935	1086	1059	702	679	713	1026.67	80.5254	698	17.3494	-0.470654	0.000408095
CCNA_00921	400	381	373	382	383	337	384.667	13.8684	367.333	26.2742	0.0165084	0.937091
CCNA_00922	568	625	658	774	874	786	617	45.5302	811.333	54.6016	0.473305	0.00114288
CCNA_00923	2021	1588	1391	1327	1007	839	1666.67	322.283	1057.67	247.914	-0.553298	0.0387114
CCNA_00924	498	353	569	351	417	412	473.333	110.092	393.333	36.7469	-0.176367	0.513043
CCNA_00925	371	407	368	256	172	235	382	21.7025	221	43.715	-0.696167	0.000941511
CCNA_00926	54	83	83	41	51	54	73.3333	16.7432	48.6667	6.80686	-0.488352	0.0614199
CCNA_00927	59	137	345	57	89	103	180.333	147.842	83	23.5797	-0.873752	0.0904145
CCNA_00928	804	3294	6958	842	1009	1690	3685.33	3095.61	1180.33	449.213	-1.08385	0.10722
CCNA_00929	49	695	1945	58	186	248	896.333	963.901	164	96.8917	-1.14985	0.117374
CCNA_00930	56	784	2666	80	261	379	1168.67	1346.85	240	150.602	-1.0287	0.166469
CCNA_00931	54	768	2122	63	212	271	981.333	1050.38	182	107.196	-1.14317	0.119663
CCNA_00932	58	1037	2913	70	238	314	1336	1450.8	207.333	124.857	-1.20924	0.0974729
CCNA_00933	480	680	1091	633	589	621	750.333	311.513	614.333	22.745	-0.191033	0.581563
CCNA_00934	552	684	763	493	391	335	666.333	106.604	406.333	80.1083	-0.612881	0.00917005
CCNA_00935	85	115	69	86	56	85	89.6667	23.3524	75.6667	17.0392	-0.169913	0.615877
CCNA_00936	44	53	38	91	28	66	45	7.54983	61.6667	31.7228	0.471287	0.279102
CCNA_00937	1053	956	1006	2149	2273	1794	1005	48.5077	2072	248.61	1.10938	5.94733e-11
CCNA_00938	688	657	591	1041	1008	1000	645.333	49.5412	1016.33	21.7332	0.728289	2.01054e-07
CCNA_00939	659	780	602	759	609	606	680.333	90.8974	658	87.4814	0.0307122	0.906046
CCNA_00940	109	98	86	146	160	174	97.6667	11.5036	160	14	0.78071	6.53938e-06
CCNA_00941	358	489	410	387	385	356	419	65.9621	376	17.3494	-0.0730015	0.741027
CCNA_00942	1198	1316	1342	1299	1402	1267	1285.33	76.742	1322.67	70.5431	0.122625	0.431462
CCNA_00943	515	516	507	520	475	454	512.667	4.93288	483	33.7194	-0.00441278	0.980898
CCNA_00944	690	932	776	654	225	678	799.333	122.676	519	254.894	-0.503411	0.217281
CCNA_00945	942	642	823	886	1092	812	802.333	151.064	930	145.093	0.2904	0.242548
CCNA_00946	2724	2725	3445	2344	2905	2785	2964.67	415.981	2678	295.41	-0.0617689	0.775162
CCNA_00947	3791	3322	3814	3817	3476	3195	3642.33	277.655	3496	311.482	0.0243093	0.904929
CCNA_00948	67375	54934	50206	43297	33957	33813	57505	8868.55	37022.3	5434.5	-0.541076	0.0106106
CCNA_00949	1340	1897	2529	614	800	1412	1922	594.894	942	417.521	-0.885223	0.0123218
CCNA_00950	2593	2901	2917	2149	2048	2071	2803.67	182.618	2089.33	52.9371	-0.338922	0.00838922
CCNA_00951	1129	1077	1560	816	896	1010	1255.33	265.127	907.333	97.4953	-0.376169	0.0785494
CCNA_00952	328	448	452	288	232	352	409.333	70.4651	290.667	60.0444	-0.402157	0.10129
CCNA_00953	3270	3631	3514	3246	3244	3128	3471.67	184.186	3206	67.5574	-0.0324171	0.838052
CCNA_00954	991	1205	919	851	744	829	1038.33	148.759	808	56.5066	-0.277772	0.145877
CCNA_00956	797	823	972	516	580	591	864	94.4299	562.333	40.501	-0.529769	0.000465464
CCNA_00957	695	690	713	430	480	480	699.333	12.0968	463.333	28.8675	-0.506781	4.50542e-05
CCNA_00958	61	57	72	102	122	125	63.3333	7.76745	116.333	12.5033	0.94206	1.99573e-07
CCNA_00959	182	203	219	152	221	250	201.333	18.5562	207.667	50.3422	0.124397	0.65344
CCNA_00961	845	902	1012	734	585	613	919.667	84.8901	644	79.1896	-0.426574	0.0163161
CCNA_00962	223	300	244	270	275	301	255.667	39.8037	282	16.6433	0.220465	0.293248
CCNA_00963	1521	1195	1977	3266	3865	3141	1564.33	392.797	3424	386.997	1.18083	2.25088e-07
CCNA_00964	111	72	109	44	110	77	97.3333	21.9621	77	33	-0.190863	0.709166
CCNA_00965	917	993	912	1529	1249	1393	940.667	45.3909	1390.33	140.019	0.636202	2.4041e-05
CCNA_00966	614	796	637	932	864	596	682.333	99.1077	797.333	177.644	0.299218	0.267515
CCNA_00967	340	33	38	429	467	595	137	175.821	497	86.9713	1.13508	0.115502
CCNA_00968	603	807	656	542	333	443	688.667	105.851	439.333	104.548	-0.549777	0.027097
CCNA_00969	27	39	30	34	38	40	32	6.245	37.3333	3.05505	0.298312	0.209595
CCNA_00970	449	455	409	859	797	769	437.667	25.0067	808.333	46.0579	0.954705	4.66012e-12
CCNA_00971	153	188	193	138	165	176	178	21.7945	159.667	19.5533	-0.0682651	0.763159
CCNA_00972	600	461	505	267	261	343	522	71.0422	290.333	45.7092	-0.737195	0.000933154
CCNA_00973	1166	1401	1038	1603	1105	1378	1201.67	184.11	1362	249.385	0.251973	0.302398
CCNA_00974	4177	2275	3632	2874	2100	1910	3361.33	979.462	2294.67	510.632	-0.444839	0.146534
CCNA_00976	807	791	780	885	944	917	792.667	13.5769	915.333	29.5353	0.287658	0.0193542
CCNA_00977	1534	2450	2501	1734	4528	4547	2161.67	544.173	3603	1618.63	0.754774	0.0503906
CCNA_00978	60	72	64	197	524	385	65.3333	6.1101	368.667	164.111	2.39274	2.63013e-12
CCNA_00979	98	107	114	155	346	327	106.333	8.02081	276	105.219	1.3795	7.43476e-06
CCNA_00980	64	80	83	137	268	272	75.6667	10.2144	225.667	76.8136	1.57407	4.95703e-08
CCNA_00981	20	20	28	44	92	82	22.6667	4.6188	72.6667	25.3246	1.62382	9.35442e-07
CCNA_00982	5754	5578	7543	3295	6030	4954	6291.67	1087.25	4759.67	1377.82	-0.304919	0.300346
CCNA_00983	104	109	105	74	74	79	106	2.64575	75.6667	2.88675	-0.401301	0.00404819
CCNA_00984	904	851	881	687	583	621	878.667	26.5769	630.333	52.6245	-0.39468	0.00675712
CCNA_00985	1712	1630	1707	1913	1587	1581	1683	45.9674	1693.67	189.972	0.0908001	0.615585
CCNA_00986	150	173	153	163	169	178	158.667	12.5033	170	7.54983	0.178922	0.293979
CCNA_00987	1132	755	726	1515	1707	1321	871	226.497	1514.33	193.001	0.852103	0.000712935
CCNA_00988	52	47	47	59	42	51	48.6667	2.88675	50.6667	8.5049	0.129359	0.603789
CCNA_00989	164	157	184	157	154	150	168.333	14.0119	153.667	3.51188	-0.046335	0.787341
CCNA_00990	199	206	217	186	229	213	207.333	9.07377	209.333	21.7332	0.0982332	0.632132
CCNA_00991	811	640	684	1002	830	850	711.667	88.7938	894	94.0638	0.403681	0.0338356
CCNA_00992	243	201	247	282	282	274	230.333	25.482	279.333	4.6188	0.354767	0.0295032
CCNA_00993	41	27	33	290	264	268	33.6667	7.02377	274	14	3.02745	5.24275e-55
CCNA_00994	23	26	23	212	171	190	24	1.73205	191	20.5183	3.00993	8.86526e-71
CCNA_00995	307	339	305	385	359	382	317	19.0788	375.333	14.2244	0.320299	0.0222162
CCNA_00996	54	55	65	71	123	136	58	6.08276	110	34.3948	0.961047	0.000767544
CCNA_00997	530	431	515	501	495	540	492	53.3573	512	24.4336	0.137622	0.418268
CCNA_00998	22006	19762	26836	14791	13698	14034	22868	3614.92	14174.3	559.85	-0.596694	0.000399656
CCNA_00999	734	673	656	989	1002	1046	687.667	41.0163	1012.33	29.8719	0.633999	1.5551e-06
CCNA_01000	95	63	129	65	136	158	95.6667	33.0051	119.667	48.6038	0.373191	0.410706
CCNA_01001	514	712	550	426	271	379	592	105.47	358.667	79.4754	-0.623597	0.0119954
CCNA_01002	899	1036	1011	785	683	712	982	72.9589	726.667	52.5579	-0.348805	0.021676
CCNA_01003	736	740	824	614	579	683	766.667	49.6924	625.333	52.9182	-0.210107	0.184694
CCNA_01004	1303	1524	1894	1362	1561	1587	1573.67	298.614	1503.33	123.087	0.0172025	0.948725
CCNA_01005	856	1019	868	1123	886	775	914.333	90.8424	928	177.761	0.100045	0.694336
CCNA_01006	704	891	984	475	598	673	859.667	142.606	582	99.965	-0.466838	0.037782
CCNA_01007	283	336	412	242	216	208	343.667	64.8408	222	17.7764	-0.542219	0.0217966
CCNA_01008	3541	3967	3479	3708	3049	3110	3662.33	265.664	3289	364.144	-0.0722964	0.711127
CCNA_01009	1197	1245	1225	1217	1241	1179	1222.33	24.1109	1212.33	31.2623	0.0700733	0.626299
CCNA_01010	1051	1114	985	1000	944	931	1050	64.5058	958.333	36.6652	-0.0492892	0.768932
CCNA_01011	496	525	457	496	322	453	492.667	34.1223	423.667	90.633	-0.135738	0.588822
CCNA_01012	613	619	650	658	594	697	627.333	19.8578	649.667	52.0032	0.131044	0.361597
CCNA_01013	394	398	472	294	326	366	421.333	43.9242	328.667	36.074	-0.27205	0.122782
CCNA_01014	221	217	256	215	263	305	231.333	21.4554	261	45.0333	0.252618	0.245001
CCNA_01015	1095	893	774	1025	844	905	920.667	162.279	924.667	92.0887	0.0845817	0.72725
CCNA_01016	313	391	339	300	386	422	347.667	39.7157	369.333	62.6844	0.164413	0.473166
CCNA_01017	126	140	134	291	325	293	133.333	7.02377	303	19.0788	1.25339	3.4854e-19
CCNA_01018	147	163	164	164	115	113	158	9.53939	130.667	28.8848	-0.191442	0.444392
CCNA_01019	53	68	59	101	102	95	60	7.54983	99.3333	3.78594	0.797564	2.44387e-06
CCNA_01020	139	147	168	201	247	226	151.333	14.9778	224.667	23.029	0.642694	0.000204692
CCNA_01021	58	54	72	105	92	77	61.3333	9.45163	91.3333	14.0119	0.637837	0.00320779
CCNA_01022	69	70	78	237	308	291	72.3333	4.93288	278.667	37.072	1.98347	1.34815e-32
CCNA_01023	103	97	93	274	243	278	97.6667	5.03322	265	19.1572	1.50321	3.764e-27
CCNA_01024	4769	4413	8000	3737	5486	5982	5727.33	1976.22	5068.33	1179.34	-0.0870639	0.805121
CCNA_01025	5861	5176	7338	5649	5925	6314	6125	1104.91	5962.67	334.096	0.0441427	0.843174
CCNA_01026	6730	5011	10286	6222	8777	8391	7342.33	2690.28	7796.67	1377.29	0.165028	0.63212
CCNA_01027	41	51	29	38	28	40	40.3333	11.0151	35.3333	6.4291	-0.094205	0.822403
CCNA_01028	163	202	199	335	498	442	188	21.7025	425	82.8191	1.2276	3.98632e-09
CCNA_01029	185	202	194	144	150	155	193.667	8.5049	149.667	5.50757	-0.289642	0.0250235
CCNA_01030	821	966	919	715	725	753	902	73.9797	731	19.6977	-0.219838	0.13863
CCNA_01031	95	97	104	226	164	199	98.6667	4.72582	196.333	31.0859	1.04651	4.40103e-09
CCNA_01032	1075	1077	1995	505	1367	1371	1382.33	530.586	1081	498.835	-0.245067	0.59515
CCNA_01033	444	509	549	417	442	573	500.667	52.9937	477.333	83.7874	0.0125878	0.959648
CCNA_01034	2404	2478	3029	1824	1963	1932	2637	341.492	1906.33	72.968	-0.379294	0.0153748
CCNA_01035	1474	1422	1745	1121	974	1032	1547	173.433	1042.33	74.0428	-0.480245	0.00187329
CCNA_01036	449	369	504	507	425	429	440.667	67.8847	453.667	46.2313	0.122859	0.57472
CCNA_01037	546	500	596	638	677	702	547.333	48.0139	672.333	32.2542	0.374589	0.00881378
CCNA_01038	1266	1149	1082	1572	1540	1464	1165.67	93.1254	1525.33	55.4737	0.463816	0.00220783
CCNA_01039	26	26	23	37	39	43	25	1.73205	39.6667	3.05505	0.73988	0.000216379
CCNA_01040	52	51	43	52	49	46	48.6667	4.93288	49	3	0.0926347	0.681415
CCNA_01041	957	460	1114	554	761	813	843.667	341.412	709.333	137.012	-0.152546	0.706884
CCNA_01042	2059	1473	1760	5038	3903	4141	1764	293.02	4360.67	598.537	1.3562	6.21379e-12
CCNA_01043	5392	4176	4595	6739	5696	5300	4721	617.714	5911.67	743.347	0.399403	0.0460699
CCNA_01044	249	280	339	269	332	304	289.333	45.7202	301.667	31.5647	0.140394	0.531349
CCNA_01045	177	208	196	238	378	344	193.667	15.6312	320	73.0205	0.782584	0.00115863
CCNA_01046	474	569	633	711	1340	1147	558.667	80.0021	1066	322.228	0.974378	0.00034545
CCNA_01047	96	114	133	89	163	152	114.333	18.5023	134.667	39.9291	0.308103	0.303943
CCNA_01048	39	73	98	36	40	45	70	29.6142	40.3333	4.50925	-0.653402	0.106518
CCNA_01049	203	194	240	517	650	600	212.333	24.379	589	67.1789	1.5269	1.99345e-18
CCNA_01050	888	1194	1085	575	642	629	1055.67	155.095	615.333	35.5293	-0.685445	8.43845e-05
CCNA_01051	31	32	34	72	65	67	32.3333	1.52753	68	3.60555	1.11791	3.72855e-15
CCNA_01052	43	41	28	73	70	71	37.3333	8.14453	71.3333	1.52753	0.997943	6.92691e-05
CCNA_01053	40	36	52	41	73	75	42.6667	8.32666	63	19.0788	0.608551	0.0488913
CCNA_01054	81	76	66	109	96	99	74.3333	7.63763	101.333	6.80686	0.517638	0.00366256
CCNA_01055	438	563	473	406	360	453	491.333	64.4851	406.333	46.5009	-0.191212	0.340344
CCNA_01056	656	893	700	631	694	733	749.667	126.065	686	51.4684	-0.0462689	0.84308
CCNA_01057	1612	1998	1856	2101	2248	2767	1822	195.233	2372	349.887	0.452575	0.0128824
CCNA_01058	9069	9540	11875	16922	31138	25140	10161.3	1502.65	24400	7136.83	1.29768	4.71086e-07
CCNA_01059	62015	63544	53356	50001	54497	63731	59638.3	5494.11	56076.3	6999.92	-0.00998724	0.965043
CCNA_01060	2832	3082	3128	2509	2072	2315	3014	159.286	2298.67	218.957	-0.305662	0.0408383
CCNA_01061	3761	3425	4275	3229	3016	3159	3820.33	428.095	3134.67	108.565	-0.200026	0.201077
CCNA_01062	1581	1775	1675	952	911	928	1677	97.0155	930.333	20.5994	-0.762068	5.77931e-10
CCNA_01063	587	625	789	312	503	400	667	107.35	405	95.5981	-0.612557	0.0131213
CCNA_01064	1147	1386	1371	959	751	800	1301.33	133.867	836.667	108.74	-0.54512	0.00241903
CCNA_01065	1431	1477	1853	1129	983	963	1587	231.508	1025	90.6201	-0.537559	0.00248578
CCNA_01066	873	1080	940	646	548	547	964.333	105.624	580.333	56.8712	-0.640193	0.00020513
CCNA_01067	1692	2282	2664	1627	2137	2109	2212.67	489.695	1957.67	286.708	-0.0901975	0.741388
CCNA_01068	159	193	152	151	134	139	168	21.9317	141.333	8.73689	-0.167538	0.409035
CCNA_01069	1166	992	1391	1350	1236	1262	1183	200.042	1282.67	59.7439	0.19731	0.314865
CCNA_01070	525	501	504	545	513	628	510	13.0767	562	59.3549	0.219154	0.159208
CCNA_01071	314	300	342	329	379	398	318.667	21.3854	368.667	35.6417	0.290719	0.0630234
CCNA_01072	96	75	114	121	167	163	95	19.5192	150.333	25.482	0.715451	0.0189876
CCNA_01073	913	705	879	1224	1545	1588	832.333	111.577	1452.33	198.908	0.868404	5.16753e-06
CCNA_01074	309	160	216	392	604	566	228.333	75.2618	520.667	113.037	1.21341	9.19039e-05
CCNA_01075	132	121	128	364	661	710	127	5.56776	578.333	187.228	2.17124	8.75997e-16
CCNA_01076	232	256	363	846	2760	2745	283.667	69.7448	2117	1100.74	2.70126	2.88426e-12
CCNA_01077	119	130	106	233	213	193	118.333	12.0139	213	20	0.913479	1.85299e-07
CCNA_01078	54	52	38	98	80	84	48	8.7178	87.3333	9.45163	0.907189	0.000135421
CCNA_01079	1381	1133	1317	1167	3059	1440	1277	128.748	1888.67	1022.69	0.60647	0.112062
CCNA_01080	166	291	302	290	693	732	253	75.5447	571.667	244.709	1.15663	0.00210483
CCNA_01081	246	238	234	207	172	240	239.333	6.1101	206.333	34.0049	-0.132045	0.532051
CCNA_01082	22	23	20	18	37	34	21.6667	1.52753	29.6667	10.2144	0.50031	0.143662
CCNA_01083	3444	2323	3658	4186	5609	5890	3141.67	717.015	5228.33	913.556	0.791591	0.00114752
CCNA_01084	3739	2564	3321	4696	4316	4406	3208	595.595	4472.67	198.578	0.550874	0.00496617
CCNA_01085	4822	3804	6305	4605	3558	3251	4977	1257.68	3804.67	709.903	-0.290205	0.294024
CCNA_01086	4069	2919	4132	3216	2631	2557	3706.67	682.866	2801.33	361.013	-0.312015	0.171192
CCNA_01087	1651	1523	1556	1868	1900	1852	1576.67	66.4555	1873.33	24.4404	0.328328	0.00901874
CCNA_01088	1127	1210	1244	1756	1587	1890	1193.67	60.1858	1744.33	151.837	0.621462	3.29037e-06
CCNA_01089	303	395	291	780	760	892	329.667	56.8976	810.667	71.143	1.34908	1.61727e-13
CCNA_01090	741	787	687	2175	2640	2711	738.333	50.0533	2508.67	291.136	1.81805	2.65646e-32
CCNA_01091	197	368	220	1167	2038	1867	261.667	92.8027	1690.67	461.498	2.61265	5.46679e-18
CCNA_01092	31	32	39	934	1047	1238	34	4.3589	1073	153.659	4.88537	1.88161e-115
CCNA_01093	234	227	310	16598	19114	16011	257	46.0326	17241	1648.4	6.02037	1.63669e-245
CCNA_01094	18813	11210	21555	57237	114133	131656	17192.7	5359.47	101009	38906.7	2.45487	2.20369e-13
CCNA_01095	705	936	771	590	488	534	804	118.983	537.333	51.0816	-0.491547	0.00900509
CCNA_01096	2476	2001	2665	2484	2041	1691	2380.67	342.112	2072	397.408	-0.111577	0.671617
CCNA_01097	6811	7020	7095	3078	2560	3224	6975.33	147.174	2954	348.936	-1.14601	2.24555e-16
CCNA_01098	61464	63927	59731	31378	28400	25059	61707.3	2108.56	28279	3161.24	-1.02792	4.44254e-11
CCNA_01099	232	257	258	174	169	147	249	14.7309	163.333	14.3643	-0.518396	0.00158293
CCNA_01100	584	542	548	474	463	501	558	22.7156	479.333	19.5533	-0.137141	0.307641
CCNA_01101	25316	18196	33347	19289	17762	17361	25619.7	7580.06	18137.3	1017.33	-0.398584	0.127324
CCNA_01102	147	194	147	39	35	30	162.667	27.1355	34.6667	4.50925	-2.08719	3.6794e-20
CCNA_01103	569	654	670	451	375	475	631	54.2863	433.667	52.2047	-0.453453	0.00657466
CCNA_01104	487	640	627	394	387	419	584.667	84.8312	400	16.8226	-0.459203	0.00800845
CCNA_01105	300	414	309	253	160	207	341	63.3798	206.667	46.5009	-0.624079	0.0143433
CCNA_01106	2839	2717	2688	4562	9143	8613	2748	80.1311	7439.33	2505.9	1.45218	1.1513e-07
CCNA_01107	102	92	74	209	369	377	89.3333	14.1892	318.333	94.7699	1.81968	1.06384e-09
CCNA_01108	317	307	360	288	258	288	328	28.1603	278	17.3205	-0.155124	0.341657
CCNA_01109	1288	1380	1340	1291	2199	1959	1336	46.1303	1816.33	470.512	0.509225	0.0366934
CCNA_01110	441	541	479	453	448	484	487	50.4777	461.667	19.5021	0.00215554	0.992137
CCNA_01111	106	116	101	80	142	164	107.667	7.63763	128.667	43.5584	0.332979	0.31863
CCNA_01112	39	40	29	26	23	42	36	6.08276	30.3333	10.2144	-0.14419	0.705715
CCNA_01113	363	379	452	169	214	206	398	47.4447	196.333	24.0069	-0.918495	2.08306e-07
CCNA_01114	577	548	422	298	263	297	515.667	82.4035	286	19.9249	-0.754142	0.000168786
CCNA_01115	410	324	456	424	507	451	396.667	67.0025	460.667	42.336	0.295759	0.161604
CCNA_01116	446	483	391	432	337	481	440	46.2925	416.667	73.2143	-0.00020969	0.99957
CCNA_01117	370	270	320	409	327	332	320	50	356	45.9674	0.229449	0.307641
CCNA_01118	359	464	422	417	282	276	415	52.8488	325	79.7308	-0.268007	0.32272
CCNA_01119	1237	1007	1173	1284	1285	1293	1139	118.71	1287.33	4.93288	0.256295	0.106405
CCNA_01120	162	164	139	478	356	599	155	13.8924	477.667	121.5	1.63396	7.13085e-10
CCNA_01121	729	310	245	940	647	619	428	262.692	735.333	177.799	0.781731	0.0590726
CCNA_01122	1249	582	489	1526	1192	988	773.333	414.556	1235.33	271.605	0.698088	0.0703553
CCNA_01123	1164	999	1125	711	811	621	1096	86.238	714.333	95.0438	-0.523501	0.00438931
CCNA_01124	23	28	22	26	25	34	24.3333	3.21455	28.3333	4.93288	0.29315	0.296607
CCNA_01125	251	243	226	243	183	231	240	12.7671	219	31.749	-0.051722	0.823301
CCNA_01128	820	726	768	1185	823	764	771.333	47.0886	924	227.95	0.332694	0.182067
CCNA_01129	2933	1964	2570	1920	2590	2186	2489	489.552	2232	337.36	-0.0708767	0.795369
CCNA_01130	444	393	458	393	405	384	431.667	34.2101	394	10.5357	-0.0479779	0.782213
CCNA_01131	664	715	796	652	592	675	725	66.5658	639.667	42.8525	-0.0978203	0.555083
CCNA_01132	1178	1474	1116	1087	662	843	1256	191.322	864	213.277	-0.445369	0.0826892
CCNA_01133	304	333	318	317	242	287	318.333	14.5029	282	37.7492	-0.0964828	0.641617
CCNA_01134	275	237	330	244	331	341	280.667	46.7582	305.333	53.351	0.200531	0.429473
CCNA_01135	303	356	435	428	495	433	364.667	66.4254	452	37.3229	0.383374	0.075193
CCNA_01136	24	27	35	28	24	25	28.6667	5.68624	25.6667	2.08167	-0.0920874	0.770836
CCNA_01137	216	200	185	204	205	212	200.333	15.5027	207	4.3589	0.128087	0.492121
CCNA_01138	329	427	368	290	246	256	374.667	49.339	264	23.0651	-0.418904	0.0333283
CCNA_01139	2157	2196	2057	2206	1999	2120	2136.67	71.6961	2108.33	103.992	0.0615516	0.680744
CCNA_01140	271	243	267	354	335	314	260.333	15.1438	334.333	20.0083	0.439681	0.00264112
CCNA_01141	6125	6488	7622	5611	11604	11955	6745	780.89	9723.33	3565.71	0.578584	0.0668468
CCNA_01142	1794	2174	2077	2264	2731	2913	2015	197.441	2636	334.767	0.461498	0.00876909
CCNA_01143	2280	1520	2009	1759	1459	1294	1936.33	385.176	1504	235.744	-0.272319	0.282212
CCNA_01144	960	683	1095	758	919	853	912.667	210.039	843.333	80.9341	-0.0280821	0.925841
CCNA_01145	48	49	46	63	58	63	47.6667	1.52753	61.3333	2.88675	0.442385	0.00748705
CCNA_01147	156	228	192	157	217	237	192	36	203.667	41.6333	0.162571	0.574095
CCNA_01148	47	62	57	37	94	64	55.3333	7.63763	65	28.5132	0.302232	0.519978
CCNA_01149	62	57	80	163	364	349	66.3333	12.0968	292	111.969	2.0898	1.59857e-11
CCNA_01151	193	255	213	164	162	163	220.333	31.6439	163	1	-0.34949	0.060201
CCNA_01152	188	253	213	115	133	149	218	32.7872	132.333	17.0098	-0.623049	0.00231355
CCNA_01153	71	78	89	73	63	76	79.3333	9.07377	70.6667	6.80686	-0.0864932	0.687391
CCNA_01154	335	466	417	596	664	671	406	66.1891	643.667	41.4287	0.730491	7.98779e-05
CCNA_01155	5888	6325	5445	5012	4410	4524	5886	440.003	4648.67	319.777	-0.256026	0.107479
CCNA_01156	352	419	424	302	302	296	398.333	40.2036	300	3.4641	-0.322855	0.0417094
CCNA_01157	1714	1736	2067	1927	2041	2103	1839	197.76	2023.67	89.2711	0.218613	0.14966
CCNA_01158	189	197	199	181	153	167	195	5.2915	167	14	-0.141052	0.370536
CCNA_01159	465	416	420	818	615	626	433.667	27.2091	686.333	114.159	0.729532	0.000100393
CCNA_01161	19	26	25	28	32	38	23.3333	3.78594	32.6667	5.03322	0.541427	0.0274595
CCNA_01162	280	321	325	158	157	188	308.667	24.9065	167.667	17.6163	-0.790852	1.36343e-07
CCNA_01163	3480	3557	3888	3920	4028	3748	3641.67	216.777	3898.67	141.214	0.180309	0.190631
CCNA_01164	934	913	1067	880	938	907	971.333	83.5125	908.333	29.023	-0.0131485	0.942756
CCNA_01165	416	514	450	346	313	311	460	49.7594	323.333	19.6554	-0.420592	0.0105599
CCNA_01166	20	29	24	36	24	33	24.3333	4.50925	31	6.245	0.387098	0.219013
CCNA_01167	36	41	34	42	60	55	37	3.60555	52.3333	9.29157	0.571618	0.0152584
CCNA_01168	25	34	36	59	46	55	31.6667	5.85947	53.3333	6.65833	0.777658	0.000861608
CCNA_01169	19	19	25	45	48	43	21	3.4641	45.3333	2.51661	1.1463	2.6587e-06
CCNA_01170	25	29	33	81	132	108	29	4	107	25.5147	1.88702	3.73987e-16
CCNA_01171	1289	1452	1168	2207	1832	1660	1303	142.517	1899.67	279.708	0.612401	0.00226449
CCNA_01172	3355	3086	2406	6218	5777	4497	2949	489.108	5497.33	893.935	0.953645	2.33533e-05
CCNA_01173	3712	4027	4949	2162	2120	2483	4229.33	642.842	2255	198.567	-0.81202	1.34702e-06
CCNA_01174	290	242	289	195	208	234	273.667	27.4287	212.333	19.8578	-0.278573	0.112197
CCNA_01175	20	20	12	36	22	25	17.3333	4.6188	27.6667	7.37111	0.675932	0.0564804
CCNA_01176	34	23	20	57	21	33	25.6667	7.37111	37	18.3303	0.521191	0.276174
CCNA_01177	25	26	19	40	27	24	23.3333	3.78594	30.3333	8.5049	0.414462	0.179235
CCNA_01178	30	39	24	46	28	37	31	7.54983	37	9	0.296001	0.436818
CCNA_01179	14	16	20	18	15	16	16.6667	3.05505	16.3333	1.52753	0.0374976	0.928453
CCNA_01180	299	288	272	333	351	308	286.333	13.5769	330.667	21.5948	0.286597	0.0656519
CCNA_01181	5178	4028	6398	2350	5702	3681	5201.33	1185.17	3911	1687.79	-0.302802	0.425177
CCNA_01182	1929	1759	2169	1723	1733	1880	1952.33	205.994	1778.67	87.8996	-0.0511483	0.767059
CCNA_01183	2097	2629	2798	2019	1847	1966	2508	365.829	1944	88.0852	-0.280365	0.116191
CCNA_01184	920	1039	1163	541	633	789	1040.67	121.509	654.333	125.369	-0.573705	0.00484724
CCNA_01185	315	321	231	885	1086	1605	289	50.319	1192	371.52	2.03151	1.50904e-14
CCNA_01186	28385	22269	19427	23039	18594	19260	23360.3	4577.63	20297.7	2397.3	-0.119243	0.639788
CCNA_01187	584	651	856	382	575	584	697	141.715	513.667	114.115	-0.343542	0.200664
CCNA_01188	275	340	295	261	219	260	303.333	33.2916	246.667	23.9653	-0.214097	0.260038
CCNA_01189	200	204	235	156	160	167	213	19.1572	161	5.56776	-0.315701	0.0244203
CCNA_01190	272	306	325	190	206	192	301	26.8514	196	8.7178	-0.529192	0.000369692
CCNA_01191	125	136	99	165	97	93	120	19	118.333	40.464	0.0551666	0.881977
CCNA_01192	35	39	47	43	43	47	40.3333	6.1101	44.3333	2.3094	0.199132	0.412559
CCNA_01193	51	56	56	65	63	55	54.3333	2.88675	61	5.2915	0.240786	0.196298
CCNA_01194	160	199	166	439	229	247	175	21	305	116.396	0.841476	0.00444288
CCNA_01195	436	487	422	274	288	270	448.333	34.2101	277.333	9.45163	-0.604038	4.57454e-05
CCNA_01196	279	333	276	208	197	209	296	32.078	204.667	6.65833	-0.444414	0.00497923
CCNA_01197	25	71	22	54	30	54	39.3333	27.4651	46	13.8564	0.245746	0.684636
CCNA_01198	747	933	941	417	429	450	873.667	109.769	432	16.7033	-0.921003	2.40242e-09
CCNA_01199	1069	969	1121	770	662	640	1053	77.2528	690.667	69.5797	-0.518334	0.0012186
CCNA_01200	19	27	28	14	19	19	24.6667	4.93288	17.3333	2.88675	-0.414752	0.107997
CCNA_01201	337	429	426	186	164	181	397.333	52.2717	177	11.5326	-1.06835	9.28888e-10
CCNA_01202	2063	2261	2436	1566	1205	1215	2253.33	186.618	1328.67	205.598	-0.666523	0.000236866
CCNA_01203	224	239	215	159	118	115	226	12.1244	130.667	24.5832	-0.69112	0.00058382
CCNA_01204	481	397	410	437	400	367	429.333	45.2143	401.333	35.019	-0.0148037	0.950069
CCNA_01205	10	16	9	13	11	17	11.6667	3.78594	13.6667	3.05505	0.267781	0.534163
CCNA_01206	11	9	19	21	26	24	13	5.2915	23.6667	2.51661	0.857164	0.0190352
CCNA_01207	212	246	187	161	139	142	215	29.6142	147.333	11.9304	-0.460258	0.0184359
CCNA_01208	96	165	90	121	62	79	117	41.6773	87.3333	30.3699	-0.325392	0.408102
CCNA_01209	76	91	78	57	51	68	81.6667	8.14453	58.6667	8.62168	-0.389153	0.06703
CCNA_01210	895	1142	1019	801	742	664	1018.67	123.5	735.667	68.7192	-0.380224	0.0417094
CCNA_01211	561	777	685	481	281	477	674.333	108.394	413	114.333	-0.605552	0.0260489
CCNA_01212	1214	1433	1686	1417	1472	1487	1444.33	236.204	1458.67	36.8556	0.0963191	0.634325
CCNA_01213	451	501	376	444	263	288	442.667	62.9153	331.667	98.0833	-0.324364	0.261819
CCNA_01214	495	400	501	417	419	423	465.333	56.6598	419.667	3.05505	-0.0640089	0.732739
CCNA_01215	1398	1164	1425	1393	1041	1091	1329	143.53	1175	190.442	-0.0932195	0.687306
CCNA_01216	453	388	459	464	419	441	433.333	39.3743	441.333	22.5019	0.107211	0.531333
CCNA_01217	997	1069	1191	907	810	890	1085.67	98.068	869	51.7977	-0.236171	0.113865
CCNA_01218	335	435	388	328	281	310	386	50.03	306.333	23.7136	-0.24912	0.18704
CCNA_01219	404	516	466	305	312	292	462	56.107	303	10.1489	-0.519466	0.00195478
CCNA_01220	3191	3183	3097	2251	1958	1816	3157	52.1153	2008.33	221.825	-0.562461	0.000330355
CCNA_01221	14639	13417	17220	11093	10280	9624	15092	1941.55	10332.3	735.897	-0.455279	0.00683537
CCNA_01222	2030	1786	2168	1651	2231	1708	1994.67	193.436	1863.33	319.682	-0.0125764	0.961758
CCNA_01223	670	923	743	569	375	460	778.667	130.216	468	97.2471	-0.635677	0.00702661
CCNA_01224	546	608	698	320	346	348	617.333	76.4286	338	15.6205	-0.775213	3.57125e-07
CCNA_01225	820	954	1316	601	642	695	1030	256.585	646	47.1275	-0.573375	0.00959405
CCNA_01226	817	1110	790	644	426	480	905.667	177.472	516.667	113.531	-0.706433	0.00481203
CCNA_01227	369	413	409	307	293	291	397	24.3311	297	8.7178	-0.333891	0.0165347
CCNA_01228	118	113	132	122	72	93	121	9.84886	95.6667	25.1064	-0.258712	0.355252
CCNA_01229	64	64	47	54	54	55	58.3333	9.81495	54.3333	0.57735	-0.0215272	0.94099
CCNA_01230	255	267	247	424	341	320	256.333	10.0664	361.667	54.9939	0.568583	0.00193866
CCNA_01231	26	28	31	22	26	35	28.3333	2.51661	27.6667	6.65833	0.0516538	0.880336
CCNA_01232	82	92	83	102	94	95	85.6667	5.50757	97	4.3589	0.252309	0.237005
CCNA_01233	69	64	51	76	65	59	61.3333	9.29157	66.6667	8.62168	0.187099	0.478677
CCNA_01234	37	39	35	37	37	39	37	2	37.6667	1.1547	0.092708	0.687306
CCNA_01235	459	417	376	278	306	278	417.333	41.501	287.333	16.1658	-0.448985	0.00958526
CCNA_01236	238	142	177	592	445	479	185.667	48.5833	505.333	76.9567	1.47186	6.03806e-09
CCNA_01237	1539	1037	1349	4224	3469	3042	1308.33	253.459	3578.33	598.537	1.49093	3.47472e-11
CCNA_01238	229	392	249	582	566	852	290	88.8988	666.667	160.703	1.22002	1.26797e-05
CCNA_01239	222	199	265	183	189	202	228.667	33.5012	191.333	9.71253	-0.170859	0.369937
CCNA_01240	322	345	319	387	215	320	328.667	14.2244	307.333	86.6968	-0.0189514	0.954785
CCNA_01241	1801	1660	1699	1580	1292	1356	1720	72.808	1409.33	151.226	-0.203166	0.227079
CCNA_01242	8121	3957	3519	7607	4643	4590	5199	2539.99	5613.33	1726.77	0.176373	0.683206
CCNA_01243	267	371	259	190	127	186	299	62.482	167.667	35.2751	-0.728426	0.00383768
CCNA_01244	698	871	1060	630	630	727	876.333	181.059	662.333	56.003	-0.313973	0.151577
CCNA_01245	747	975	1154	505	588	588	958.667	203.991	560.333	47.9201	-0.674375	0.00141085
CCNA_01246	457	538	542	329	291	277	512.333	47.9618	299	26.9072	-0.685952	3.19891e-05
CCNA_01247	12	8	13	14	12	12	11	2.64575	12.6667	1.1547	0.272708	0.413993
CCNA_01248	421	345	665	253	440	488	477	167.189	393.667	124.163	-0.180212	0.640547
CCNA_01249	196	258	200	101	121	149	218	34.6987	123.667	24.1109	-0.718391	0.00166601
CCNA_01250	163	254	246	115	113	134	221	50.3885	120.667	11.5902	-0.77101	0.000754435
CCNA_01251	147	163	146	86	60	91	152	9.53939	79	16.6433	-0.842898	0.000163745
CCNA_01252	985	1171	1098	1311	1300	1234	1084.67	93.7141	1281.67	41.6453	0.319805	0.0312997
CCNA_01253	1479	1667	1380	1454	1012	924	1508.67	145.782	1130	284.021	-0.324163	0.205533
CCNA_01254	1569	1602	1695	799	917	914	1622	65.3376	876.667	67.278	-0.795981	1.49586e-09
CCNA_01255	262	249	260	156	200	242	257	7	199.333	43.0039	-0.259593	0.333374
CCNA_01256	145	80	120	103	76	80	115	32.7872	86.3333	14.5717	-0.315228	0.309138
CCNA_01257	80	60	64	56	57	43	68	10.583	52	7.81025	-0.287173	0.275961
CCNA_01258	135	124	111	90	70	79	123.333	12.0139	79.6667	10.0167	-0.543868	0.0092103
CCNA_01259	3216	2515	2398	8644	6675	6731	2709.67	442.383	7350	1120.99	1.48437	2.55789e-13
CCNA_01260	67	44	39	131	107	119	50	14.9332	119	12	1.28304	1.3378e-06
CCNA_01261	697	845	810	771	680	713	784	77.3499	721.333	46.0688	-0.0383892	0.841113
CCNA_01262	550	567	650	499	543	558	589	53.507	533.333	30.6649	-0.0589475	0.719654
CCNA_01263	579	678	638	975	941	977	631.667	49.8029	964.333	20.232	0.684986	1.34064e-07
CCNA_01264	128	112	109	97	89	124	116.333	10.2144	103.333	18.3394	-0.0738014	0.78105
CCNA_01265	1384	1226	1104	906	1054	1154	1238	140.385	1038	124.772	-0.16506	0.444008
CCNA_01266	523	502	636	379	518	484	553.667	72.0717	460.333	72.4592	-0.174567	0.446446
CCNA_01267	782	647	741	570	618	624	723.333	69.2122	604	29.5973	-0.174999	0.288581
CCNA_01268	2896	1841	2603	2786	3103	2704	2446.67	544.597	2864.33	210.719	0.303419	0.205562
CCNA_01269	100	60	75	119	122	153	78.3333	20.2073	131.333	18.8237	0.801496	0.00248066
CCNA_01270	97	79	102	85	196	250	92.6667	12.0968	177	84.1249	0.935906	0.0186265
CCNA_01271	202	200	225	110	120	117	209	13.8924	115.667	5.1316	-0.759284	2.42856e-06
CCNA_01272	152	105	139	85	79	94	132	24.2693	86	7.54983	-0.511591	0.0340673
CCNA_01273	189	220	289	140	148	146	232.667	51.1892	144.667	4.16333	-0.587997	0.00856476
CCNA_01274	147	130	131	150	224	190	136	9.53939	188	37.0405	0.538717	0.0125273
CCNA_01275	848	792	706	522	383	358	782	71.5262	421	88.3572	-0.791794	0.000279596
CCNA_01276	335	328	381	207	304	302	348	28.7924	271	55.4346	-0.267665	0.262054
CCNA_01277	519	569	510	871	617	731	532.667	31.7857	739.667	127.222	0.543762	0.00454737
CCNA_01278	3451	3298	3066	4566	3329	3562	3271.67	193.846	3819	657.327	0.298751	0.142029
CCNA_01279	804	626	648	516	544	490	692.667	97.0429	516.667	27.0062	-0.333087	0.0766589
CCNA_01280	343	356	340	370	379	377	346.333	8.5049	375.333	4.72582	0.195147	0.144135
CCNA_01281	159	179	159	253	214	261	165.667	11.547	242.667	25.1462	0.622386	9.8391e-05
CCNA_01282	49	70	50	72	69	80	56.3333	11.8462	73.6667	5.68624	0.453896	0.0577342
CCNA_01283	14	22	19	32	27	21	18.3333	4.04145	26.6667	5.50757	0.584163	0.0583532
CCNA_01284	11	26	15	29	19	31	17.3333	7.76745	26.3333	6.4291	0.58976	0.138697
CCNA_01285	841	730	868	903	939	1076	813	73.1369	972.667	91.2816	0.336322	0.0312911
CCNA_01286	129	143	107	99	107	115	126.333	18.1475	107	8	-0.149914	0.593507
CCNA_01287	96	62	74	253	202	191	77.3333	17.2434	215.333	33.0807	1.5089	1.77805e-10
CCNA_01288	271	343	275	216	209	233	296.333	40.464	219.333	12.3423	-0.349247	0.0535319
CCNA_01289	166	106	168	163	160	165	146.667	35.2326	162.667	2.51661	0.228158	0.408559
CCNA_01290	37	43	48	142	136	137	42.6667	5.50757	138.333	3.21455	1.73191	1.14841e-25
CCNA_01291	16	12	13	111	76	99	13.6667	2.08167	95.3333	17.7858	2.75062	1.49038e-29
CCNA_01292	34	39	30	205	114	146	34.3333	4.50925	155	46.1628	2.12443	2.34271e-13
CCNA_01293	31	36	24	32	32	40	30.3333	6.02771	34.6667	4.6188	0.276328	0.435639
CCNA_01294	127	133	94	131	76	90	118	21	99	28.5832	-0.17279	0.614321
CCNA_01295	1251	1690	1464	807	714	766	1468.33	219.532	762.333	46.6083	-0.850232	1.09557e-06
CCNA_01296	992	1224	962	1256	958	1029	1059.33	143.392	1081	155.657	0.10749	0.645186
CCNA_01297	787	913	1038	808	807	803	912.667	125.5	806	2.64575	-0.095471	0.612939
CCNA_01298	35137	37962	34897	23465	16047	15832	35998.7	1704.53	18448	4346.18	-0.858848	7.04548e-05
CCNA_01299	331	296	386	357	412	343	337.667	45.3689	370.667	36.4737	0.216626	0.292603
CCNA_01300	296	325	305	315	285	393	308.667	14.8436	331	55.7494	0.177745	0.380567
CCNA_01301	211	242	228	253	264	252	227	15.5242	256.333	6.65833	0.254767	0.0784983
CCNA_01302	802	836	734	942	930	836	790.667	51.9359	902.667	58.046	0.269521	0.0966126
CCNA_01303	1300	1085	1083	2542	4349	3893	1156	124.712	3594.67	939.715	1.66124	2.56556e-12
CCNA_01304	316830	330115	261285	352921	263551	205578	302743	36513.3	274017	74226.9	-0.0578919	0.85616
CCNA_01305	15166	8963	12642	8293	7610	7093	12257	3119.37	7665.33	601.911	-0.575668	0.0175814
CCNA_01306	25522	16636	20483	19862	11279	11099	20880.3	4456.31	14080	5008.17	-0.460709	0.149753
CCNA_01307	24119	8539	18014	14753	9041	10757	16890.7	7850.51	11517	2930.86	-0.433845	0.279544
CCNA_01308	9881	4126	8135	6770	3962	4485	7380.67	2950.72	5072.33	1493.3	-0.426075	0.263667
CCNA_01309	17608	9416	16892	13829	8826	8394	14638.7	4537.11	10349.7	3020.92	-0.39179	0.250317
CCNA_01310	36748	19829	39388	24352	20555	20232	31988.3	10612.7	21713	2291.14	-0.452723	0.132022
CCNA_01311	15090	8524	14024	14411	7735	6909	12546	3523.7	9685	4113.62	-0.267868	0.493368
CCNA_01312	40735	25999	43291	34727	24039	21947	36675	9333.6	26904.3	6854.9	-0.345071	0.259352
CCNA_01313	21334	13505	18812	17015	10247	9708	17883.7	3996.21	12323.3	4072.03	-0.430823	0.173347
CCNA_01314	13684	9333	13297	10303	7128	6192	12104.7	2408.12	7874.33	2154.73	-0.513638	0.0687651
CCNA_01315	33246	24603	33731	32725	16717	15069	30526.7	5135.77	21503.7	9752.83	-0.394033	0.269884
CCNA_01316	72882	47068	79668	56889	37753	36805	66539.3	17200.6	43815.7	11331.8	-0.494344	0.0947414
CCNA_01317	32003	21835	31645	33135	16005	14735	28494.3	5769.93	21291.7	10276.3	-0.311682	0.418371
CCNA_01318	34985	20943	40318	31853	22042	22413	32082	10008.4	25436	5560.38	-0.237012	0.472979
CCNA_01319	13163	7284	12252	12234	6156	6045	10899.7	3164.22	8145	3541.61	-0.311618	0.425446
CCNA_01320	37024	31023	36471	33684	20057	18752	34839.3	3316.59	24164.3	8270.05	-0.425059	0.142755
CCNA_01321	32812	30623	42399	24927	17837	22646	35278	6263.34	21803.3	3619.34	-0.596548	0.00514592
CCNA_01322	19393	17609	15925	14245	8952	8238	17642.3	1734.24	10478.3	3281.51	-0.643565	0.0164068
CCNA_01323	8004	7523	7898	5735	4161	4003	7808.33	252.726	4633	957.624	-0.654819	0.00128689
CCNA_01324	12874	12283	13469	4495	3994	3439	12875.3	593.001	3976	528.23	-1.58623	1.52938e-22
CCNA_01325	14134	14862	9837	8136	4631	4106	12944.3	2715.54	5624.33	2190.95	-1.05833	0.000851023
CCNA_01326	9033	9071	10641	5417	5936	5302	9581.67	917.606	5551.67	337.773	-0.694838	1.67057e-06
CCNA_01327	16828	17490	16779	8390	8104	7579	17032.3	397.107	8024.33	411.328	-0.994128	1.23524e-15
CCNA_01328	63772	58296	67694	53344	42765	40362	63254	4720.36	45490.3	6906.78	-0.384511	0.0404743
CCNA_01329	64442	62998	67206	51274	41672	42032	64882	2138.23	44992.7	5442.77	-0.439234	0.00570659
CCNA_01330	25222	20911	28775	19012	15858	14987	24969.3	3938.08	16619	2117.66	-0.491814	0.0144474
CCNA_01332	29060	19013	38352	19063	14880	15652	28808.3	9671.96	16531.7	2225.92	-0.684855	0.0157351
CCNA_01333	58	74	93	34	110	83	75	17.5214	75.6667	38.527	0.0875588	0.863522
CCNA_01334	410	448	501	301	220	359	453	45.7056	293.333	69.8164	-0.534201	0.0201502
CCNA_01335	301	379	314	341	489	468	331.333	41.7892	432.667	80.077	0.456148	0.0420781
CCNA_01336	81	100	128	113	132	146	103	23.6432	130.333	16.563	0.405162	0.0911991
CCNA_01337	107	136	149	80	115	123	130.667	21.5019	106	22.8692	-0.208284	0.434049
CCNA_01338	729	775	777	858	1030	1190	760.333	27.1539	1026	166.036	0.505297	0.00445331
CCNA_01339	188	244	231	159	178	299	221	29.3087	212	75.9408	0.0218136	0.954912
CCNA_01340	179	173	181	187	199	207	177.667	4.16333	197.667	10.0664	0.23658	0.0906876
CCNA_01341	725	908	749	2090	2450	2371	794	99.4535	2303.67	189.21	1.59186	1.291e-22
CCNA_01342	438	492	548	377	548	516	492.667	55.003	480.333	90.9084	0.0467324	0.857442
CCNA_01343	384	432	462	261	314	315	426	39.3446	296.667	30.8923	-0.429571	0.0107721
CCNA_01344	309	307	276	259	320	309	297.333	18.5023	296	32.5115	0.0781253	0.705924
CCNA_01345	190	202	209	197	263	264	200.333	9.60902	241.333	38.397	0.34373	0.0790319
CCNA_01346	33	27	27	33	43	37	29	3.4641	37.6667	5.03322	0.45154	0.0996319
CCNA_01347	908	1017	908	602	534	605	944.333	62.9312	580.333	40.1539	-0.615432	1.56611e-05
CCNA_01348	326	312	308	431	303	290	315.333	9.45163	341.333	77.9252	0.186789	0.456734
CCNA_01349	1418	2197	2291	1495	3331	3749	1968.67	479.202	2858.33	1199.04	0.575478	0.122894
CCNA_01350	78	79	48	121	220	173	68.3333	17.6163	171.333	49.521	1.33428	3.35852e-05
CCNA_01351	824	926	986	1240	1277	1230	912	81.9024	1249	24.7588	0.530426	0.000129595
CCNA_01352	699	692	724	1091	1182	1129	705	16.8226	1134	45.7056	0.761799	5.08692e-11
CCNA_01353	264	292	220	378	516	495	258.667	36.2951	463	74.3572	0.898479	1.6141e-05
CCNA_01354	886	670	723	369	371	296	759.667	112.571	345.333	42.7356	-1.02998	2.37106e-07
CCNA_01355	514	589	573	301	317	343	558.667	39.5011	320.333	21.1975	-0.711701	2.98978e-07
CCNA_01356	420	367	314	120	136	134	367	53	130	8.7178	-1.38606	3.80077e-15
CCNA_01357	194	227	176	89	88	91	199	25.865	89.3333	1.52753	-1.0577	2.29423e-10
CCNA_01358	313	299	233	124	126	130	281.667	42.7239	126.667	3.05505	-1.05013	2.02542e-08
CCNA_01359	313	291	250	137	130	111	284.667	31.9739	126	13.4536	-1.07005	2.01604e-08
CCNA_01360	207	205	164	85	82	74	192	24.2693	80.3333	5.68624	-1.15299	2.63787e-10
CCNA_01361	958	672	790	1589	3149	2461	806.667	143.727	2399.67	781.806	1.57936	2.4303e-08
CCNA_01362	157	128	128	154	255	293	137.667	16.7432	234	71.8401	0.81441	0.00369358
CCNA_01363	95	99	94	94	118	159	96	2.64575	123.667	32.8684	0.436428	0.0755183
CCNA_01364	406	480	414	344	309	289	433.333	40.612	314	27.8388	-0.378155	0.0321191
CCNA_01365	985	1097	1111	990	1001	1104	1064.33	69.0604	1031.67	62.8835	0.0364485	0.822628
CCNA_01366	873	729	1280	1027	1640	1469	960.667	285.77	1378.67	316.326	0.580422	0.049357
CCNA_01367	205	343	230	111	133	132	259.333	73.5278	125.333	12.4231	-0.931292	0.000233825
CCNA_01368	1403	1528	1455	3211	3237	3052	1462	62.7933	3166.67	100.152	1.18716	6.23268e-23
CCNA_01369	548	561	516	883	979	1043	541.667	23.1589	968.333	80.5316	0.908707	2.38077e-11
CCNA_01371	2311	1473	1942	1993	1779	1585	1908.67	419.993	1785.67	204.082	-0.0118993	0.968884
CCNA_01372	827	861	877	743	608	499	855	25.5343	616.667	122.231	-0.379217	0.0812579
CCNA_01373	304	264	402	164	339	334	323.333	71.0023	279	99.6243	-0.120185	0.751233
CCNA_01374	200	181	233	195	207	223	204.667	26.3122	208.333	14.0475	0.106116	0.575588
CCNA_01375	1908	916	2070	2694	2815	2866	1631.33	624.77	2791.67	88.3421	0.816441	0.00835967
CCNA_01376	478	427	556	893	961	939	487	64.9692	931	34.6987	1.00393	1.04757e-10
CCNA_01377	2902	1885	2456	1664	3287	2927	2414.33	509.779	2626	852.34	0.194585	0.58206
CCNA_01378	2723	2652	2317	2239	1746	1664	2564	216.834	1883	311.019	-0.356166	0.0849079
CCNA_01379	1582	1747	1575	1755	1716	1721	1634.67	97.3465	1730.67	21.2211	0.162439	0.248801
CCNA_01380	3562	4392	3608	3322	2964	2746	3854	466.489	3010.67	290.822	-0.269703	0.162631
CCNA_01381	1351	1570	1484	1084	842	879	1468.33	110.337	935	130.357	-0.559319	0.00151384
CCNA_01382	314	301	361	1201	1196	1149	325.333	31.5647	1182	28.688	1.92317	7.32439e-49
CCNA_01383	115	100	100	216	280	335	105	8.66025	277	59.5567	1.44112	2.02246e-10
CCNA_01384	246	193	238	1162	1298	1197	225.667	28.5715	1219	70.6187	2.47907	9.95007e-57
CCNA_01385	502	601	727	422	411	456	610	112.77	429.667	23.4592	-0.414931	0.032519
CCNA_01386	843	845	775	3096	6295	6937	821	39.8497	5442.67	2057.47	2.66441	1.46873e-20
CCNA_01387	350	411	422	252	307	334	394.333	38.7857	297.667	41.7892	-0.316389	0.0936157
CCNA_01388	131	124	115	144	113	127	123.333	8.02081	128	15.5242	0.131027	0.530214
CCNA_01389	196	187	220	125	121	126	201	17.0587	124	2.64575	-0.605811	3.8855e-05
CCNA_01390	183	198	202	146	123	137	194.333	10.0167	135.333	11.5902	-0.437842	0.00383768
CCNA_01391	332	298	356	277	554	455	328.667	29.1433	428.667	140.365	0.447729	0.130635
CCNA_01392	134	140	125	115	109	122	133	7.54983	115.333	6.50641	-0.123237	0.558184
CCNA_01393	936	848	851	1041	935	1003	878.333	49.9633	993	53.7029	0.255256	0.0702201
CCNA_01394	500	449	526	419	477	489	491.667	39.1706	461.667	37.4344	-0.00641908	0.974201
CCNA_01395	1383	1451	1201	1696	1389	1376	1345	129.259	1487	181.116	0.222103	0.261145
CCNA_01396	558	611	574	726	628	646	581	27.1846	666.667	52.1664	0.276207	0.0656582
CCNA_01397	654	752	642	479	402	467	682.667	60.3435	449.333	41.4287	-0.515558	0.00156585
CCNA_01398	436	426	573	344	429	529	478.333	82.1361	434	92.6013	-0.055856	0.84308
CCNA_01399	216	165	169	395	220	219	183.333	28.3608	278	101.326	0.649911	0.0321328
CCNA_01400	797	657	689	1412	852	1001	714.333	73.3576	1088.33	290.035	0.665982	0.00716906
CCNA_01403	4920	3711	5352	4423	4302	3769	4661	850.606	4164.67	347.957	-0.0753523	0.754482
CCNA_01404	2587	2841	3075	2533	1772	2088	2834.33	244.068	2131	382.318	-0.322357	0.114558
CCNA_01405	3122	1455	1888	3555	5393	5625	2155	864.979	4857.67	1134.09	1.1789	0.000253479
CCNA_01406	9408	6513	8466	21230	20945	20058	8129	1476.63	20744.3	611.225	1.40674	1.28393e-14
CCNA_01407	186	196	195	167	141	169	192.333	5.50757	159	15.6205	-0.192957	0.282216
CCNA_01408	282	424	463	251	253	308	389.667	95.2593	270.667	32.3471	-0.430565	0.0902841
CCNA_01409	894	913	853	989	1044	809	886.667	30.6649	947.333	122.916	0.176271	0.374655
CCNA_01410	115	108	138	574	623	579	120.333	15.695	592	26.9629	2.34531	3.74486e-54
CCNA_01412	1688	1845	1567	2083	1722	1729	1700	139.388	1844.67	206.432	0.196552	0.294119
CCNA_01413	1527	1706	1570	1844	1602	1779	1601	93.4398	1741.67	125.245	0.200192	0.187424
CCNA_01414	1488	1906	1576	2009	1618	1638	1656.67	220.366	1755	220.198	0.161869	0.452779
CCNA_01415	3121	2988	2738	4447	4123	3530	2949	194.456	4033.33	465.029	0.526423	0.00260207
CCNA_01416	1015	1309	1086	2014	1720	1685	1136.67	153.409	1806.33	180.694	0.736271	5.32776e-05
CCNA_01417	7815	6366	8096	8876	8557	6972	7425.67	928.391	8135	1019.74	0.212884	0.311656
CCNA_01418	4857	4237	4121	16021	7402	5824	4405	395.717	9749	5488.72	1.14014	0.00180942
CCNA_01419	2727	2599	2559	2237	1802	1889	2628.33	87.7572	1976	230.18	-0.325343	0.0466034
CCNA_01420	4329	6400	8035	2593	4137	5093	6254.67	1857.27	3941	1261.47	-0.553043	0.0935143
CCNA_01421	2669	3334	3172	2513	2281	2533	3058.33	346.766	2442.33	140.076	-0.239984	0.149343
CCNA_01422	8262	9048	15195	5942	10028	11090	10835	3796.27	9020	2718	-0.17026	0.648889
CCNA_01423	1792	1782	2066	1585	1597	1704	1880	161.158	1628.67	65.5159	-0.123687	0.395482
CCNA_01424	2428	1483	2644	2352	2302	2144	2185	617.468	2266	108.573	0.133348	0.650018
CCNA_01425	455	477	458	3791	2781	2978	463.333	11.9304	3183.33	535.394	2.81163	2.47571e-62
CCNA_01426	291	270	299	336	386	481	286.667	14.9778	401	73.6546	0.555397	0.00406239
CCNA_01427	3518	2797	2293	3325	2965	2499	2869.33	615.695	2929.67	414.132	0.108634	0.699162
CCNA_01429	3944	4533	3494	3054	1981	2264	3990.33	521.047	2433	556.105	-0.614992	0.00909143
CCNA_01430	942	889	928	709	475	503	919.667	27.4651	562.333	127.786	-0.613664	0.00442811
CCNA_01431	1455	1515	1352	1133	946	830	1440.67	82.4399	969.667	152.88	-0.479612	0.0130132
CCNA_01432	906	1009	1018	551	584	556	977.667	62.2281	563.667	17.7858	-0.704191	5.44089e-08
CCNA_01433	3526	3918	4159	2459	2120	2269	3867.67	319.488	2282.67	169.913	-0.671173	3.0891e-06
CCNA_01434	731	602	668	460	457	483	667	64.5058	466.667	14.2244	-0.426219	0.00590667
CCNA_01435	217	180	245	172	174	238	214	32.6037	194.667	37.5411	-0.048193	0.872492
CCNA_01437	410	283	292	406	246	267	328.333	70.8684	306.333	86.9502	-0.0208449	0.95667
CCNA_01438	2135	2478	1847	2117	1380	1245	2153.33	315.899	1580.67	469.357	-0.349823	0.226346
CCNA_01439	266	224	254	289	247	258	248	21.6333	264.667	21.7792	0.17195	0.331274
CCNA_01440	86003	67656	93520	55747	46422	40333	82393	13304.5	47500.7	7763.41	-0.691233	0.00134992
CCNA_01441	6897	5681	7729	3393	3442	3394	6769	1029.98	3409.67	28.006	-0.891869	4.69443e-08
CCNA_01442	779	977	913	1015	621	599	889.667	101.041	745	234.085	-0.165826	0.589714
CCNA_01443	1180	798	646	2683	3925	3519	874.667	275.131	3375.67	633.285	1.93878	9.25869e-13
CCNA_01444	996	931	993	1235	877	915	973.333	36.6924	1009	196.642	0.131726	0.563589
CCNA_01445	1309	1179	1437	1092	1424	1147	1308.33	129.001	1221	177.941	-0.0142342	0.954785
CCNA_01446	1290	1479	1544	1135	1195	986	1437.67	131.948	1105.33	107.612	-0.289655	0.10332
CCNA_01447	1243	1419	1248	938	998	909	1303.33	100.201	948.333	45.3909	-0.372473	0.0135729
CCNA_01448	1888	2413	2097	3465	2962	2649	2132.67	264.311	3025.33	411.67	0.575574	0.00337305
CCNA_01449	594	580	621	740	733	737	598.333	20.8407	736.667	3.51188	0.379022	0.00125451
CCNA_01450	368	476	485	350	641	713	443	65.1076	568	192.195	0.419158	0.180394
CCNA_01451	456	872	774	1039	1797	1841	700.667	217.48	1559	450.87	1.16515	0.000232995
CCNA_01452	1281	1028	951	1623	1725	1644	1086.67	172.645	1664	53.8609	0.684573	0.000176593
CCNA_01453	11602	8379	14412	11278	9056	9548	11464.3	3018.86	9960.67	1167.07	-0.113851	0.688312
CCNA_01457	153	197	265	269	593	637	205	56.4269	499.667	200.971	1.26715	0.000381647
CCNA_01458	120	85	109	163	291	325	104.667	17.8979	259.667	85.4244	1.31751	1.78376e-05
CCNA_01459	46	41	54	137	253	242	47	6.55744	210.667	64.0338	2.10391	7.33266e-12
CCNA_01460	124	98	165	271	599	683	129	33.7787	517.667	217.709	1.92674	7.64326e-08
CCNA_01461	84	67	70	156	320	341	73.6667	9.07377	272.333	101.293	1.84968	9.55884e-09
CCNA_01462	70	100	76	179	142	131	82	15.8745	150.667	25.1462	0.927167	7.83903e-05
CCNA_01463	155	153	186	128	145	137	164.667	18.5023	136.667	8.5049	-0.185341	0.309073
CCNA_01464	4114	1899	2828	3905	2117	2797	2947	1112.28	2939.67	902.497	0.0725169	0.862813
CCNA_01465	861	932	804	1000	1161	1158	865.667	64.1275	1106.33	92.0996	0.429871	0.00582652
CCNA_01466	299	91	86	187	158	102	158.667	121.558	149	43.2088	-0.00544996	0.993451
CCNA_01467	296	144	78	223	205	144	172.667	111.791	190.667	41.4045	0.195954	0.696351
CCNA_01468	203	115	50	182	125	87	122.667	76.7876	131.333	47.8156	0.15183	0.780665
CCNA_01469	405	176	144	244	287	229	241.667	142.353	253.333	30.1054	0.142983	0.76575
CCNA_01470	121	81	49	127	89	60	83.6667	36.074	92	33.6006	0.195247	0.672118
CCNA_01471	123	84	46	114	117	75	84.3333	38.5011	102	23.4307	0.324871	0.435422
CCNA_01472	77	61	32	85	38	43	56.6667	22.8108	55.3333	25.8134	0.0359769	0.950069
CCNA_01473	55	43	29	55	47	41	42.3333	13.0128	47.6667	7.02377	0.236182	0.478886
CCNA_01474	129	91	61	149	125	81	93.6667	34.0783	118.333	34.4867	0.383762	0.380724
CCNA_01475	120	38	56	105	100	52	71.3333	43.0968	85.6667	29.2632	0.31408	0.536786
CCNA_01476	264	100	77	172	183	121	147	101.975	158.667	33.0807	0.173167	0.735198
CCNA_01477	86	40	30	56	50	43	52	29.8664	49.6667	6.50641	0.0157287	0.975239
CCNA_01478	218	201	187	215	177	193	202	15.5242	195	19.0788	0.0296834	0.895122
CCNA_01479	411	481	446	355	301	295	446	35	317	33.0454	-0.403612	0.0165067
CCNA_01480	3236	3397	3194	2865	1947	1926	3275.67	107.156	2246	536.173	-0.450057	0.0484305
CCNA_01481	571	610	581	269	235	265	587.333	20.2567	256.333	18.5831	-1.10294	5.77406e-18
CCNA_01483	277	337	382	378	326	359	332	52.6783	354.333	26.3122	0.164217	0.471775
CCNA_01484	119	145	134	81	82	84	132.667	13.0512	82.3333	1.52753	-0.599495	0.00262956
CCNA_01485	194	209	186	241	178	156	196.333	11.6762	191.667	44.1173	0.0466599	0.869601
CCNA_01486	348	393	416	266	200	202	385.667	34.5881	222.667	37.5411	-0.696582	0.000318295
CCNA_01487	387	401	424	403	347	421	404	18.6815	390.333	38.5919	0.0297742	0.872492
CCNA_01488	271	265	279	205	154	139	271.667	7.02377	166	34.5977	-0.611618	0.00350303
CCNA_01489	285	358	339	222	175	168	327.333	37.8726	188.333	29.3655	-0.702123	0.000410206
CCNA_01490	390	440	494	255	318	300	441.333	52.0128	291	32.45	-0.508023	0.00403867
CCNA_01491	437	489	426	420	371	332	450.667	33.6502	374.333	44.0946	-0.182858	0.352966
CCNA_01492	1087	937	972	1305	1124	1113	998.667	78.475	1180.67	107.816	0.318742	0.0566996
CCNA_01493	478	579	525	571	696	578	527.333	50.5404	615	70.2353	0.299751	0.11229
CCNA_01494	272	276	301	380	442	346	283	15.7162	389.333	48.6758	0.53401	0.00229149
CCNA_01495	68	77	95	83	79	83	80	13.7477	81.6667	2.3094	0.109856	0.620422
CCNA_01496	3970	3120	4740	5044	6603	5277	3943.33	810.329	5641.33	840.937	0.586691	0.0100493
CCNA_01497	838	886	926	752	1010	903	883.333	44.0606	888.333	129.624	0.0910119	0.659857
CCNA_01498	31	36	45	67	67	66	37.3333	7.0946	66.6667	0.57735	0.888013	7.95326e-06
CCNA_01499	235	164	213	217	372	323	204	36.3456	304	79.2275	0.634156	0.0192007
CCNA_01500	391	350	335	405	529	425	358.667	28.9885	453	66.5733	0.413228	0.0346484
CCNA_01501	12	21	14	16	18	32	15.6667	4.72582	22	8.7178	0.491843	0.307641
CCNA_01502	375	378	352	284	223	216	368.333	14.2244	241	37.4032	-0.521055	0.00550023
CCNA_01503	16	20	14	12	18	21	16.6667	3.05505	17	4.58258	0.140376	0.706989
CCNA_01504	263	248	312	184	221	241	274.333	33.4714	215.333	28.9194	-0.26228	0.176917
CCNA_01505	1104	1312	1454	922	1261	1231	1290	176.034	1138	187.662	-0.0943734	0.699162
CCNA_01506	552	518	536	319	336	344	535.333	17.0098	333	12.7671	-0.595626	2.50703e-06
CCNA_01507	529	378	460	433	348	341	455.667	75.5932	374	51.2152	-0.196964	0.410575
CCNA_01508	759	610	709	788	567	564	692.667	75.831	639.667	128.469	-0.0322214	0.908215
CCNA_01509	1044	1009	982	1263	1032	979	1011.67	31.0859	1091.33	151.011	0.188985	0.320768
CCNA_01510	98	111	103	211	121	148	104	6.55744	160	46.1844	0.656373	0.018506
CCNA_01511	202	161	189	441	425	341	184	20.9523	402.333	53.7153	1.18394	8.07462e-10
CCNA_01512	158	168	155	174	175	197	160.333	6.80686	182	13	0.264913	0.112197
CCNA_01513	17	10	10	10	15	15	12.3333	4.04145	13.3333	2.88675	0.239318	0.580752
CCNA_01514	9	7	8	4	8	11	8	1	7.66667	3.51188	0.0825364	0.899161
CCNA_01515	19	19	16	23	20	23	18	1.73205	22	1.73205	0.358397	0.160417
CCNA_01516	871	727	867	677	498	499	821.667	82.0081	558	103.058	-0.466376	0.0269472
CCNA_01517	316	309	257	218	153	205	294	32.2335	192	34.3948	-0.523612	0.015411
CCNA_01519	210	189	173	306	295	339	190.667	18.5562	313.333	22.8983	0.788368	9.75935e-07
CCNA_01520	194	191	142	371	195	214	175.667	29.1947	260	96.5971	0.607315	0.0631611
CCNA_01521	628	619	578	874	1106	1000	608.333	26.6521	993.333	116.144	0.778831	1.43382e-06
CCNA_01522	674	570	527	810	610	525	590.333	75.58	648.333	146.316	0.211556	0.425446
CCNA_01523	236	248	306	150	152	182	263.333	37.4344	161.333	17.9258	-0.612564	0.00129008
CCNA_01524	872	812	858	937	722	755	847.333	31.39	804.667	115.786	0.00728504	0.974201
CCNA_01525	22946	21163	31448	18542	29718	26587	25185.7	5496.12	24949	5765.24	0.0689652	0.823301
CCNA_01526	1046	1211	1147	989	803	933	1134.67	83.1885	908.333	95.4219	-0.237699	0.169774
CCNA_01527	49734	33699	49446	72364	59149	59014	44293	9175.8	63509	7668.95	0.588428	0.00857024
CCNA_01528	21229	19784	22882	32612	26735	29075	21298.3	1550.16	29474	2958.75	0.544821	0.000294979
CCNA_01529	4160	3663	4311	6184	4902	4874	4044.67	339.046	5320	748.377	0.470822	0.00931169
CCNA_01530	4861	5181	4717	6159	5213	5169	4919.67	237.498	5513.67	559.308	0.243365	0.143429
CCNA_01531	2260	2536	3767	1913	2036	2321	2854.33	802.349	2090	209.292	-0.354517	0.157616
CCNA_01532	1307	1491	1510	1376	1646	1603	1436	112.12	1541.67	145.074	0.182849	0.275038
CCNA_01533	773	938	919	844	753	793	876.667	90.2792	796.667	45.6107	-0.0558463	0.764689
CCNA_01534	2725	2844	2870	3291	2230	2278	2813	77.3111	2599.67	599.193	-0.0303531	0.913526
CCNA_01535	11252	12942	12199	9390	9737	11320	12131	847.05	10149	1028.85	-0.175018	0.275924
CCNA_01536	922	255	294	2224	1900	1880	490.333	374.343	2001.33	193.094	1.8771	9.71364e-06
CCNA_01537	204	184	190	170	164	154	192.667	10.2632	162.667	8.0829	-0.160446	0.390619
CCNA_01538	8586	8279	8182	13612	9806	9716	8349	210.9	11044.7	2223.83	0.476418	0.0198378
CCNA_01539	195	208	143	350	295	305	182	34.3948	316.667	29.2973	0.855874	8.80285e-05
CCNA_01541	63	96	55	71	41	73	71.3333	21.7332	61.6667	17.9258	-0.129533	0.739072
CCNA_01542	573	523	659	493	489	492	585	68.7895	491.333	2.08167	-0.166692	0.302129
CCNA_01543	305	367	365	169	124	139	345.667	35.2326	144	22.9129	-1.16096	4.35784e-10
CCNA_01545	415	460	422	247	274	286	432.333	24.2143	269	19.975	-0.594659	2.7301e-05
CCNA_01546	497	704	696	196	168	210	632.333	117.27	191.333	21.3854	-1.60619	1.35422e-16
CCNA_01547	1424	1400	1756	1407	1406	1360	1526.67	198.971	1391	26.8514	-0.0492834	0.789632
CCNA_01548	190	215	272	195	172	179	225.667	42.0278	182	11.7898	-0.224501	0.291902
CCNA_01549	154	158	150	160	156	144	154	4	153.333	8.32666	0.0719367	0.673484
CCNA_01550	243	197	302	320	223	237	247.333	52.634	260	52.4309	0.149338	0.604417
CCNA_01551	406	270	311	765	1387	1350	329	69.7639	1167.33	348.922	1.8187	1.52311e-10
CCNA_01552	504	508	586	469	509	603	532.667	46.2313	527	68.7895	0.0646958	0.737002
CCNA_01553	367	412	411	299	257	285	396.667	25.697	280.333	21.3854	-0.415596	0.00754843
CCNA_01554	80	61	85	90	77	80	75.3333	12.6623	82.3333	6.80686	0.203542	0.373526
CCNA_01555	54	41	71	72	73	76	55.3333	15.0444	73.6667	2.08167	0.474775	0.0651569
CCNA_01556	2103	1941	2681	1741	1798	1702	2241.67	389	1747	48.2804	-0.270231	0.154311
CCNA_01557	123	121	139	194	161	134	127.667	9.86577	163	30.05	0.423328	0.0510117
CCNA_01558	222	232	220	315	249	226	224.667	6.4291	263.333	46.1988	0.301145	0.157096
CCNA_01559	117	121	100	153	134	109	112.667	11.1505	132	22.0681	0.295666	0.221712
CCNA_01560	190	233	233	143	120	112	218.667	24.8261	125	16.0935	-0.705625	0.000155265
CCNA_01561	251	201	166	66	93	82	206	42.72	80.3333	13.5769	-1.2107	2.5948e-06
CCNA_01562	1368	1670	1447	640	520	595	1495	156.617	585	60.6218	-1.25355	1.42672e-14
CCNA_01563	1207	1480	1283	781	484	531	1323.33	140.898	598.667	159.644	-1.02935	1.3636e-05
CCNA_01566	406	412	382	504	345	355	400	15.8745	401.333	89.0524	0.0796371	0.767023
CCNA_01567	388	385	379	466	400	380	384	4.58258	415.333	45.0037	0.192429	0.269074
CCNA_01568	255	281	281	337	259	252	272.333	15.0111	282.667	47.184	0.130947	0.549716
CCNA_01569	28	41	60	47	63	51	43	16.0935	53.6667	8.32666	0.369198	0.292212
CCNA_01570	48	52	51	58	55	55	50.3333	2.08167	56	1.73205	0.225376	0.19368
CCNA_01571	541	569	538	347	446	415	549.333	17.0978	402.667	50.6392	-0.357624	0.0445472
CCNA_01572	80	73	65	77	107	106	72.6667	7.50555	96.6667	17.0392	0.492127	0.0365072
CCNA_01573	103	99	86	201	166	208	96	8.88819	191.667	22.5019	1.05572	3.31826e-07
CCNA_01574	245	195	242	267	407	427	227.333	28.0416	367	87.178	0.749241	0.00185899
CCNA_01575	923	983	773	1309	1276	1203	893	108.167	1262.67	54.2433	0.571377	0.00086733
CCNA_01576	162	131	142	227	160	167	145	15.7162	184.667	36.8284	0.415368	0.0684183
CCNA_01577	113	64	116	72	82	87	97.6667	29.1947	80.3333	7.63763	-0.17845	0.585144
CCNA_01578	593	270	387	412	598	508	416.667	163.531	506	93.0161	0.345193	0.326274
CCNA_01579	436	574	421	510	446	484	477	84.3386	480	32.187	0.0876592	0.704675
CCNA_01580	1293	1175	1248	2238	1711	1608	1238.67	59.5511	1852.33	337.944	0.650418	0.000868679
CCNA_01581	387	343	295	386	204	255	341.667	46.0145	281.667	93.8847	-0.191615	0.567317
CCNA_01582	19	32	33	32	57	58	28	7.81025	49	14.7309	0.818102	0.0318978
CCNA_01583	2044	1975	1910	3058	2963	2995	1976.33	67.0099	3005.33	48.3356	0.681065	4.49519e-09
CCNA_01584	605	601	660	446	379	355	622	32.9697	393.333	47.1628	-0.570208	0.000456694
CCNA_01585	224	225	248	97	123	125	232.333	13.5769	115	15.6205	-0.912996	3.22463e-08
CCNA_01586	49	38	52	30	48	64	46.3333	7.37111	47.3333	17.0098	0.109239	0.77762
CCNA_01587	20	14	18	17	13	13	17.3333	3.05505	14.3333	2.3094	-0.165341	0.615801
CCNA_01588	14	12	18	14	15	15	14.6667	3.05505	14.6667	0.57735	0.060395	0.85929
CCNA_01589	74	96	89	69	45	55	86.3333	11.2398	56.3333	12.0554	-0.522046	0.0350125
CCNA_01590	284	286	277	257	226	225	282.333	4.72582	236	18.1934	-0.173204	0.263675
CCNA_01591	187	173	176	128	131	115	178.667	7.37111	124.667	8.5049	-0.428432	0.0139666
CCNA_01592	2857	2746	2405	6700	6338	5902	2669.33	235.551	6313.33	399.571	1.30582	8.62403e-18
CCNA_01593	613	768	618	543	551	490	666.333	88.0814	528	33.1512	-0.249645	0.192346
CCNA_01594	349	453	427	238	256	244	409.667	54.1233	246	9.16515	-0.642891	0.000168299
CCNA_01595	89	107	104	80	78	70	100	9.64365	76	5.2915	-0.307976	0.16661
CCNA_01596	648	708	689	510	534	550	681.667	30.6649	531.333	20.1329	-0.275563	0.0272668
CCNA_01597	284	230	202	91	177	166	238.667	41.6813	144.667	46.801	-0.592895	0.0677537
CCNA_01598	203	199	215	142	131	132	205.667	8.32666	135	6.08276	-0.520459	0.000110051
CCNA_01599	320	231	265	524	520	474	272	44.911	506	27.7849	0.957861	3.26493e-06
CCNA_01600	172	111	116	178	241	228	133	33.8674	215.667	33.2616	0.750832	0.00337675
CCNA_01601	1748	1286	1388	4383	2481	2143	1474	242.71	3002.33	1207.58	1.05109	0.000725871
CCNA_01602	548	525	535	592	569	496	536	11.5326	552.333	50.1232	0.123471	0.489807
CCNA_01603	4732	4663	4585	8971	6106	5690	4660	73.5459	6922.33	1786.35	0.636547	0.00582652
CCNA_01604	44	44	47	87	85	95	45	1.73205	89	5.2915	1.04144	8.03143e-08
CCNA_01605	221	271	231	274	296	298	241	26.4575	289.333	13.3167	0.339592	0.055102
CCNA_01606	7	8	8	75	31	33	7.66667	0.57735	46.3333	24.8462	2.32272	2.11432e-08
CCNA_01607	972	1142	1107	891	747	798	1073.67	89.7682	812	73.0137	-0.317798	0.0521446
CCNA_01608	45	60	47	47	41	53	50.6667	8.14453	47	6	-0.0298465	0.92664
CCNA_01609	74	80	73	140	159	120	75.6667	3.78594	139.667	19.5021	0.948245	3.61866e-07
CCNA_01610	301	392	445	249	275	258	379.333	72.8309	260.667	13.2035	-0.448091	0.027054
CCNA_01611	15	24	16	7	9	12	18.3333	4.93288	9.33333	2.51661	-0.791239	0.0287339
CCNA_01612	3560	3938	3375	3525	2749	2844	3624.33	286.961	3039.33	423.273	-0.169469	0.400433
CCNA_01613	643	749	578	650	422	567	656.667	86.3153	546.333	115.396	-0.181327	0.483299
CCNA_01614	397	434	388	394	319	325	406.333	24.379	346	41.6773	-0.151561	0.444084
CCNA_01615	619	639	622	494	514	494	626.667	10.7858	500.667	11.547	-0.240248	0.0545773
CCNA_01616	986	1201	1102	903	666	760	1096.33	107.612	776.333	119.341	-0.409168	0.0354175
CCNA_01617	277	249	398	278	343	319	308	79.1896	313.333	32.8684	0.106794	0.703589
CCNA_01618	1147	807	1065	975	638	625	1006.33	177.43	746	198.426	-0.335631	0.232655
CCNA_01619	2355	1891	2420	1748	1571	1539	2222	288.491	1619.33	112.571	-0.367359	0.0371422
CCNA_01620	144	165	146	105	105	132	151.667	11.5902	114	15.5885	-0.321626	0.126508
CCNA_01621	18755	18038	22002	18832	20055	19511	19598.3	2112.28	19466	612.741	0.0730801	0.664687
CCNA_01622	1321	1474	1742	875	1280	1340	1512.33	213.102	1165	252.933	-0.286139	0.24311
CCNA_01623	954	696	696	405	409	402	782	148.956	405.333	3.51188	-0.845953	1.95926e-05
CCNA_01624	2630	2222	1925	1501	1314	1235	2259	353.953	1350	136.605	-0.647079	0.00122237
CCNA_01625	210	216	197	175	155	167	207.667	9.71253	165.667	10.0664	-0.239319	0.113922
CCNA_01626	380	434	434	356	387	358	416	31.1769	367	17.3494	-0.0967628	0.574984
CCNA_01627	169	127	176	127	133	115	157.333	26.5016	125	9.16515	-0.239067	0.334545
CCNA_01628	142	107	157	82	88	111	135.333	25.658	93.6667	15.308	-0.421439	0.129416
CCNA_01629	3004	2745	3044	2704	2304	2079	2931	162.318	2362.33	316.557	-0.223691	0.233193
CCNA_01630	434	416	408	242	212	269	419.333	13.3167	241	28.5132	-0.705955	6.42319e-06
CCNA_01632	820	868	924	1061	1176	1266	870.667	52.0513	1167.67	102.754	0.500012	0.000457698
CCNA_01633	1316	1699	1361	995	1016	828	1458.67	209.347	946.333	103.016	-0.529908	0.00786078
CCNA_01634	333	477	408	218	267	249	406	72.0208	244.667	24.7857	-0.632972	0.00229392
CCNA_01635	177	198	209	122	156	160	194.667	16.2583	146	20.8806	-0.321058	0.10568
CCNA_01636	530	576	503	623	669	591	536.333	36.9098	627.667	39.2088	0.30717	0.0535796
CCNA_01637	2458	2986	2592	2737	2931	2599	2678.67	274.462	2755.67	166.785	0.121984	0.506715
CCNA_01638	427	510	451	388	444	428	462.667	42.7122	420	28.8444	-0.0560914	0.767323
CCNA_01639	132	141	151	218	252	245	141.333	9.50438	238.333	17.9536	0.825414	1.56081e-08
CCNA_01640	53	78	43	99	105	113	58	18.0278	105.667	7.02377	0.913756	0.000676013
CCNA_01641	78	118	87	175	186	169	94.3333	20.9841	176.667	8.62168	0.957728	1.13776e-05
CCNA_01642	147	204	127	177	179	176	159.333	39.9541	177.333	1.52753	0.22389	0.399391
CCNA_01643	856	646	718	1098	777	1012	740	106.715	962.333	166.164	0.448361	0.0404862
CCNA_01644	2003	1583	1945	4359	3648	3112	1843.67	227.599	3706.33	625.543	1.06689	1.28938e-07
CCNA_01645	631	783	636	729	571	655	683.333	86.3501	651.667	79.0527	0.0108824	0.965293
CCNA_01646	284	291	286	179	175	148	287	3.60555	167.333	16.8622	-0.687551	4.23014e-05
CCNA_01647	463	504	455	268	218	208	474	26.2869	231.333	32.1455	-0.939395	6.69355e-08
CCNA_01648	347	283	323	191	176	151	317.667	32.3316	172.667	20.2073	-0.780627	2.18301e-05
CCNA_01649	573	523	595	272	310	316	563.667	36.8963	299.333	23.8607	-0.818437	6.26498e-09
CCNA_01650	406	431	420	707	839	809	419	12.53	785	69.1954	0.976322	1.08412e-11
CCNA_01651	2140	2457	2441	2106	1891	1983	2346	178.581	1993.33	107.872	-0.151032	0.319674
CCNA_01652	2786	2989	2803	3355	2796	2563	2859.33	112.616	2904.67	407.029	0.103708	0.614238
CCNA_01653	2121	2463	2116	2113	2255	2076	2233.33	198.913	2148	94.4934	0.0257972	0.895478
CCNA_01654	549	711	584	587	544	528	614.667	85.2428	553	30.5123	-0.0700713	0.741027
CCNA_01655	11815	10818	10072	8061	5280	5388	10901.7	874.507	6243	1575.36	-0.701308	0.00256735
CCNA_01656	540	614	534	439	329	347	562.667	44.5571	371.667	59.0028	-0.507521	0.00834713
CCNA_01657	414	274	320	401	437	466	336	71.3583	434.667	32.5628	0.443737	0.0449219
CCNA_01658	474	587	499	305	215	211	520	59.3549	243.667	53.1539	-0.985826	8.02071e-06
CCNA_01659	485	622	520	315	252	248	542.333	71.1782	271.667	37.581	-0.896248	3.73012e-06
CCNA_01660	403	427	399	1090	1456	1219	409.667	15.1438	1255	185.637	1.66812	1.34243e-22
CCNA_01663	16	15	18	69	126	133	16.3333	1.52753	109.333	35.1046	2.66576	7.246e-22
CCNA_01664	19	16	15	30	44	45	16.6667	2.08167	39.6667	8.3865	1.27388	9.73163e-08
CCNA_01665	150	135	137	180	254	198	140.667	8.14453	210.667	38.5919	0.648956	0.00265149
CCNA_01666	146	176	160	183	183	216	160.667	15.0111	194	19.0526	0.344638	0.0344539
CCNA_01667	351	409	444	439	433	398	401.333	46.9716	423.333	22.1435	0.156959	0.397951
CCNA_01668	129	120	157	115	133	142	135.333	19.2959	130	13.7477	0.0247291	0.922295
CCNA_01669	186	209	267	192	203	214	220.667	41.7413	203	11	-0.0367149	0.880916
CCNA_01670	164	167	175	153	152	168	168.667	5.68624	157.667	8.96289	-0.0138485	0.941613
CCNA_01671	711	711	831	612	626	666	751	69.282	634.667	28.0238	-0.15811	0.323812
CCNA_01672	308	311	332	430	298	308	317	13.0767	345.333	73.4938	0.199664	0.392486
CCNA_01673	187	172	239	268	198	210	199.333	35.1615	225.333	37.4344	0.25062	0.300355
CCNA_01674	292	339	277	497	364	357	302.667	32.3471	406	78.886	0.491465	0.0260975
CCNA_01675	573	671	597	423	406	433	613.667	51.0816	420.667	13.6504	-0.458892	0.00108399
CCNA_01676	550	654	681	416	436	505	628.333	69.1689	452.333	46.694	-0.387318	0.0187809
CCNA_01677	1532	1625	1433	1578	1669	1622	1530	96.0156	1623	45.5082	0.164726	0.267162
CCNA_01678	2932	3535	3139	2858	2392	2685	3202	306.397	2645	235.561	-0.192048	0.269662
CCNA_01679	1183	1432	1271	1067	1092	1095	1295.33	126.271	1084.67	15.3731	-0.172739	0.276257
CCNA_01680	1364	1660	1631	1006	1160	1165	1551.67	163.17	1110.33	90.3899	-0.39556	0.0149598
CCNA_01681	786	818	806	536	522	516	803.333	16.1658	524.667	10.2632	-0.528865	2.46579e-05
CCNA_01682	261	252	265	288	431	435	259.333	6.65833	384.667	83.7397	0.634602	0.00331701
CCNA_01683	118	115	91	202	110	234	108	14.7986	182	64.3739	0.785501	0.0111636
CCNA_01684	6919	5786	6749	11908	13955	13617	6484.67	611.004	13160	1097.36	1.08935	2.40709e-13
CCNA_01685	1719	1548	1609	4995	7641	7630	1625.33	86.6622	6755.33	1524.5	2.08123	6.87908e-24
CCNA_01686	840	1040	827	629	621	631	902.333	119.4	627	5.2915	-0.438408	0.00946697
CCNA_01687	1161	1227	1214	711	898	839	1200.67	34.9619	816	95.5981	-0.467317	0.00341587
CCNA_01688	651	748	839	507	563	591	746	94.016	553.667	42.7707	-0.342323	0.043735
CCNA_01689	2803	2982	2845	2281	2115	1973	2876.67	93.6073	2123	154.156	-0.351768	0.0145614
CCNA_01690	1458	1582	1935	1026	1277	1164	1658.33	247.492	1155.67	125.707	-0.428192	0.0255287
CCNA_01691	819	869	1012	556	567	660	900	100.165	594.333	57.1343	-0.510329	0.00115434
CCNA_01692	2406	2776	2362	2303	1798	1771	2514.67	227.388	1957.33	299.66	-0.273957	0.179376
CCNA_01693	70	60	63	48	43	65	64.3333	5.1316	52	11.5326	-0.207325	0.435763
CCNA_01694	34	25	38	31	39	35	32.3333	6.65833	35	4	0.173339	0.526085
CCNA_01695	49	40	38	83	64	60	42.3333	5.85947	69	12.2882	0.770981	0.000539615
CCNA_01696	25	16	23	23	33	35	21.3333	4.72582	30.3333	6.4291	0.559877	0.0532464
CCNA_01697	63	64	62	62	71	84	63	1	72.3333	11.0604	0.286802	0.158489
CCNA_01698	426	533	418	890	692	660	459	64.2106	747.333	124.585	0.764092	0.000311684
CCNA_01699	272	238	266	305	311	301	258.667	18.1475	305.667	5.03322	0.319904	0.0274599
CCNA_01700	124	138	142	1379	1081	1003	134.667	9.45163	1154.33	198.437	3.11125	4.11458e-66
CCNA_01701	139	165	108	1641	1076	1145	137.333	28.5365	1287.33	308.221	3.18427	5.04524e-39
CCNA_01702	115	156	107	1206	837	812	126	26.2869	951.667	220.614	2.88704	2.20746e-33
CCNA_01703	315	342	350	2302	1790	1786	335.667	18.3394	1959.33	296.765	2.58272	1.33374e-54
CCNA_01704	317	335	298	1000	697	818	316.667	18.5023	838.333	152.52	1.45007	8.62703e-14
CCNA_01705	645	756	601	3877	3467	3058	667.333	79.877	3467.33	409.5	2.41176	3.08755e-42
CCNA_01706	812	914	917	8647	6206	6681	881	59.7746	7178	1294.17	3.04775	3.96097e-66
CCNA_01707	245	271	237	2177	1600	1629	251	17.7764	1802	325.083	2.85963	1.79887e-52
CCNA_01708	2033	2163	2096	4980	5547	5327	2097.33	65.0103	5284.67	285.861	1.403	1.30188e-31
CCNA_01709	67	81	58	94	54	85	68.6667	11.5902	77.6667	20.9841	0.232215	0.5185
CCNA_01710	123	124	115	114	137	122	120.667	4.93288	124.333	11.6762	0.127832	0.49173
CCNA_01711	280	235	265	300	371	407	260	22.9129	359.333	54.4457	0.539017	0.00361443
CCNA_01712	295	277	324	425	731	695	298.667	23.7136	617	167.248	1.09148	1.15343e-05
CCNA_01713	453	408	399	302	312	314	420	28.931	309.333	6.4291	-0.352818	0.0192007
CCNA_01714	1134	1118	1131	577	493	509	1127.67	8.5049	526.333	44.6019	-1.00813	4.93299e-13
CCNA_01715	1059	1166	1214	850	799	795	1146.33	79.3494	814.667	30.6649	-0.4067	0.00277746
CCNA_01716	1166	1571	1608	1293	1361	1326	1448.33	245.207	1326.67	34.0049	-0.0446729	0.848589
CCNA_01717	512	614	682	521	496	551	602.667	85.5648	522.667	27.5379	-0.122633	0.534904
CCNA_01718	266	356	299	217	147	214	307	45.5302	192.667	39.5769	-0.576693	0.0162145
CCNA_01719	48	80	76	43	71	54	68	17.4356	56	14.1067	-0.185266	0.63336
CCNA_01721	248	321	339	444	416	405	302.667	48.1906	421.667	20.108	0.54853	0.00340191
CCNA_01722	318	291	399	422	453	450	336	56.205	441.667	17.0978	0.468357	0.0129106
CCNA_01723	663	728	619	766	635	640	670	54.8361	680.333	74.2316	0.100646	0.617676
CCNA_01724	3702	4324	4568	4087	4486	4350	4198	446.538	4307.67	202.841	0.118873	0.483833
CCNA_01725	5024	5784	5893	5017	5519	5305	5567	473.399	5280.33	251.907	0.00647537	0.972807
CCNA_01726	1344	1720	1606	1005	971	1011	1556.67	192.793	995.667	21.5716	-0.555854	0.000372016
CCNA_01727	769	885	861	752	684	719	838.333	61.2318	718.333	34.0049	-0.140244	0.35644
CCNA_01728	920	1071	871	580	349	376	954	104.245	435	126.297	-1.01619	5.03551e-05
CCNA_01729	589	465	707	339	331	341	587	121.012	337	5.2915	-0.700905	0.000410206
CCNA_01730	1199	1323	1097	1294	1081	1015	1206.33	113.178	1130	145.812	-0.012031	0.960389
CCNA_01731	666	787	709	853	818	764	720.667	61.3379	811.667	44.8367	0.249878	0.130635
CCNA_01732	243	309	257	241	363	394	269.667	34.7755	332.667	80.8847	0.369946	0.151211
CCNA_01733	428	516	348	276	180	200	430.667	84.0317	218.667	50.6491	-0.868182	0.000686821
CCNA_01734	138	129	109	138	132	118	125.333	14.8436	129.333	10.2632	0.120263	0.610478
CCNA_01735	8	10	20	20	28	24	12.6667	6.4291	24	4	0.869882	0.0449219
CCNA_01736	155	168	159	149	135	166	160.667	6.65833	150	15.5242	-0.0161584	0.944169
CCNA_01737	1249	1191	1455	2050	2116	2020	1298.33	138.742	2062	49.1121	0.742619	1.04561e-07
CCNA_01738	688	674	606	2402	1944	1896	656	43.8634	2080.67	279.316	1.71767	6.17167e-25
CCNA_01739	10179	10697	10028	6917	4247	4955	10301.3	350.877	5373	1383.21	-0.833681	0.00021536
CCNA_01740	20621	13315	17299	11358	9299	7617	17078.3	3658	9424.67	1873.66	-0.746576	0.00312852
CCNA_01741	78190	49309	97353	38751	52815	49631	74950.7	24185.3	47065.7	7374.6	-0.560867	0.0536001
CCNA_01742	2222	1979	1900	2198	1937	1679	2033.67	167.816	1938	259.501	0.0132262	0.957087
CCNA_01743	75	77	81	76	72	80	77.6667	3.05505	76	4	0.0563962	0.785048
CCNA_01744	92	84	92	72	66	79	89.3333	4.6188	72.3333	6.50641	-0.214787	0.238067
CCNA_01745	2247	1679	2079	3408	3178	2935	2001.67	291.79	3173.67	236.53	0.735233	4.57454e-05
CCNA_01746	2488	2953	2304	1780	1231	1461	2581.67	334.485	1490.67	275.7	-0.694949	0.00113337
CCNA_01747	1790	2402	1715	1437	955	1051	1969	376.859	1147.67	255.126	-0.67579	0.00667365
CCNA_01748	1834	2030	1548	1060	911	849	1804	242.396	940	108.448	-0.841606	1.21461e-05
CCNA_01749	162063	212161	165034	140655	104412	128678	179753	28105.7	124582	18465.5	-0.439046	0.0380079
CCNA_01750	1518	1748	1535	1070	987	991	1600.33	128.165	1016	46.8081	-0.567694	7.89552e-05
CCNA_01751	1771	1833	1927	1145	1323	1191	1843.67	78.5451	1219.67	92.3977	-0.507434	0.000253876
CCNA_01752	947	1028	1241	506	506	571	1072	151.858	527.667	37.5278	-0.925869	6.63896e-09
CCNA_01753	1980	1842	2494	1183	1207	1170	2105.33	343.595	1186.67	18.7705	-0.731372	1.45149e-05
CCNA_01754	197	199	111	250	273	309	169	50.2394	277.333	29.7377	0.759872	0.00877708
CCNA_01755	344	387	355	558	727	823	362	22.3383	702.667	134.165	1.01458	1.08416e-07
CCNA_01756	498	396	333	2194	4825	4405	409	83.2646	3808	1413.45	3.10147	1.77355e-23
CCNA_01757	542	608	763	394	498	543	637.667	113.447	478.333	76.4221	-0.323999	0.152128
CCNA_01758	678	774	785	401	467	502	745.667	58.8586	456.667	51.2868	-0.615176	0.000103386
CCNA_01759	4518	5068	5032	5453	5636	5324	4872.67	307.677	5471	156.777	0.247727	0.0691465
CCNA_01760	3761	3082	4105	3380	3699	3042	3649.33	520.562	3373.67	328.546	-0.0273065	0.909825
CCNA_01761	1542	1599	2262	1278	1513	1463	1801	400.254	1418	123.794	-0.253676	0.263168
CCNA_01762	1600	1240	1860	1198	1128	1086	1566.67	311.341	1137.33	56.5803	-0.369146	0.0764827
CCNA_01763	1012	1236	925	893	745	729	1057.67	160.45	789	90.4212	-0.334526	0.11136
CCNA_01764	1311	1593	1509	845	1021	980	1471	144.79	948.667	92.0887	-0.541654	0.00123652
CCNA_01765	203	222	261	108	125	145	228.667	29.5691	126	18.5203	-0.751544	0.000378163
CCNA_01766	1607	468	517	5147	3523	3476	864	643.923	4048.67	951.475	2.0505	1.41897e-06
CCNA_01767	2669	2036	2841	4468	5115	4465	2515.33	423.93	4682.67	374.415	0.962064	2.78604e-07
CCNA_01768	1288	910	1022	681	906	827	1073.33	194.158	804.667	114.15	-0.322779	0.167987
CCNA_01769	646	519	617	471	384	360	594	66.5507	405	58.4038	-0.460743	0.0190279
CCNA_01770	54632	39237	44441	26789	26825	23122	46103.3	7830.97	25578.7	2127.61	-0.750837	0.000119364
CCNA_01771	244	287	94	194	51	120	208.333	101.323	121.667	71.5146	-0.603126	0.259992
CCNA_01772	63	94	53	74	45	64	70	21.3776	61	14.7309	-0.122764	0.76276
CCNA_01773	406	275	353	393	366	429	344.667	65.8964	396	31.607	0.275985	0.212924
CCNA_01774	362	391	363	221	249	251	372	16.4621	240.333	16.773	-0.539218	0.000316935
CCNA_01775	704	805	732	874	616	625	747	52.144	705	146.427	-0.00148535	0.995951
CCNA_01776	2415	2454	2487	2487	1892	1906	2452	36.0416	2095	339.554	-0.14201	0.483875
CCNA_01777	619	671	700	524	484	442	663.333	41.0406	483.333	41.0041	-0.369592	0.017607
CCNA_01778	1080	1183	1271	847	815	896	1178	95.5981	852.667	40.7962	-0.381617	0.00412897
CCNA_01779	2042	1835	1879	2083	1792	1788	1918.67	109.052	1887.67	169.175	0.0574005	0.758142
CCNA_01780	966	922	1157	671	699	689	1015	124.928	686.333	14.1892	-0.474647	0.00163905
CCNA_01781	150	178	166	196	134	163	164.667	14.0475	164.333	31.0215	0.0645769	0.811427
CCNA_01782	654	667	686	973	1046	961	669	16.0935	993.333	46.0036	0.648193	1.15587e-07
CCNA_01783	435	380	410	538	635	791	408.333	27.5379	654.667	127.641	0.746404	0.000124074
CCNA_01784	674	574	849	803	758	733	699	139.194	764.667	35.473	0.208755	0.344908
CCNA_01785	1618	1410	1939	1820	1921	1831	1655.67	266.504	1857.33	55.4106	0.246198	0.187515
CCNA_01786	272	290	298	330	475	459	286.667	13.3167	421.333	79.5005	0.626014	0.00199029
CCNA_01787	110	124	120	97	117	116	118	7.2111	110	11.2694	-0.0140696	0.951745
CCNA_01788	32	42	59	34	42	41	44.3333	13.6504	39	4.3589	-0.0999894	0.800408
CCNA_01789	466	530	449	494	310	493	481.667	42.7122	432.333	105.945	-0.0770722	0.787341
CCNA_01790	8880	9003	8446	8356	8892	8100	8776.33	292.613	8449.33	404.165	0.0274928	0.869201
CCNA_01791	3614	3863	3953	2408	2614	2319	3810	175.605	2447	151.318	-0.549717	4.56845e-05
CCNA_01792	14010	7757	12800	6405	8409	7961	11522.3	3316.52	7591.67	1051.81	-0.498572	0.0732278
CCNA_01793	53	67	81	72	124	131	67	14	109	32.2335	0.74393	0.012377
CCNA_01794	99	87	84	100	121	94	90	7.93725	105	14.1774	0.299388	0.182885
CCNA_01795	6043	6556	6276	7177	5166	5045	6291.67	256.859	5796	1197.51	-0.0343521	0.896279
CCNA_01797	38990	41633	45807	52840	47059	45210	42143.3	3437.03	48369.7	3980.28	0.279284	0.0776357
CCNA_01799	11132	13925	9253	19669	10265	10197	11436.7	2350.85	13377	5449.14	0.29097	0.414684
CCNA_01800	6155	6796	6241	9014	6605	7184	6397.33	347.923	7601	1257.47	0.32463	0.0935143
CCNA_01801	9077	9525	11931	9178	9087	10617	10177.7	1534.86	9627.33	858.283	0.00216428	0.992647
CCNA_01802	2492	2297	1360	1928	1375	1134	2049.67	605.175	1479	407.088	-0.369111	0.288341
CCNA_01803	2146	2176	2025	2421	1897	2059	2115.67	79.9396	2125.67	268.286	0.0867945	0.651494
CCNA_01804	2933	3213	2819	4367	3024	2953	2988.33	202.745	3448	796.669	0.281385	0.241201
CCNA_01805	5427	5968	5680	9897	9303	9499	5691.67	270.689	9566.33	302.67	0.824336	2.82095e-12
CCNA_01806	598	627	617	533	518	579	614	14.7309	543.333	31.7857	-0.0946394	0.490777
CCNA_01807	614	630	708	700	637	659	650.667	50.2925	665.333	31.9739	0.112564	0.460113
CCNA_01808	191	153	238	210	189	195	194	42.5793	198	10.8167	0.109929	0.662165
CCNA_01809	3255	2263	2105	2647	2384	1778	2541	623.368	2269.67	445.639	-0.0765052	0.810194
CCNA_01810	448	502	458	231	278	253	469.333	28.7286	254	23.516	-0.789339	1.36577e-06
CCNA_01811	494	529	586	347	345	363	536.333	46.4363	351.667	9.86577	-0.520559	0.000284488
CCNA_01812	701	876	787	440	425	407	788	87.5043	424	16.5227	-0.800835	2.80072e-07
CCNA_01813	616	856	795	767	834	813	755.667	124.741	804.667	34.2685	0.168806	0.414178
CCNA_01814	593	676	707	977	872	909	658.667	58.9435	919.333	53.2572	0.555885	0.000116838
CCNA_01815	684	713	809	1214	1015	1147	735.333	65.4243	1125.33	101.254	0.687036	3.45423e-06
CCNA_01816	748	750	858	635	755	724	785.333	62.9391	704.667	62.2923	-0.072894	0.681415
CCNA_01817	631	752	717	625	559	543	700	62.2656	575.667	43.4665	-0.197223	0.249453
CCNA_01818	725	835	767	494	401	401	775.667	55.5098	432	53.6936	-0.752182	8.67729e-06
CCNA_01819	18156	17038	27891	198	91	78	21028.3	5969.47	122.333	65.8508	-6.78674	6.55967e-91
CCNA_01820	1327	1491	1509	35	45	47	1442.33	100.286	42.3333	6.4291	-4.90565	4.40221e-206
CCNA_01821	184	134	150	199	146	143	156	25.5343	162.667	31.5013	0.132973	0.632644
CCNA_01822	167	133	156	411	379	351	152	17.3494	380.333	30.0222	1.38426	4.65792e-17
CCNA_01823	200	188	163	184	266	294	183.667	18.8768	248	57.1664	0.506597	0.057991
CCNA_01824	66	109	106	63	101	124	93.6667	24.0069	96	30.8058	0.11284	0.77685
CCNA_01826	28202	38350	25916	22884	20418	20386	30822.7	6618.31	21229.3	1433.07	-0.446329	0.0434756
CCNA_01827	2071	2525	2000	1096	1175	1379	2198.67	284.834	1216.67	146.029	-0.760977	1.95926e-05
CCNA_01828	265	190	208	322	297	310	221	39.1535	309.667	12.5033	0.559088	0.00522574
CCNA_01829	399	451	513	187	316	263	454.333	57.0731	255.333	64.8408	-0.721154	0.00329141
CCNA_01830	232	218	204	487	422	374	218	14	427.667	56.7127	1.0382	2.52717e-09
CCNA_01831	80	88	97	137	138	118	88.3333	8.5049	131	11.2694	0.644911	0.000212269
CCNA_01832	110	110	112	158	168	145	110.667	1.1547	157	11.5326	0.576909	0.000103792
CCNA_01833	49	50	52	68	69	75	50.3333	1.52753	70.6667	3.78594	0.551291	0.000504755
CCNA_01834	109	105	101	209	217	252	105	4	226	22.8692	1.17298	4.06331e-17
CCNA_01835	185	194	191	420	456	443	190	4.58258	439.667	18.23	1.27921	1.78532e-22
CCNA_01836	411	466	452	744	805	782	443	28.5832	777	30.8058	0.88224	3.50123e-11
CCNA_01837	31	35	37	85	169	192	34.3333	3.05505	148.667	56.3235	2.05949	1.81758e-11
CCNA_01840	402	415	376	457	1016	891	397.667	19.8578	788	293.389	1.01432	0.000805097
CCNA_01841	79	42	48	71	78	74	56.3333	19.8578	74.3333	3.51188	0.461996	0.122782
CCNA_01842	315	164	232	169	191	232	237	75.6241	197.333	31.9739	-0.164792	0.638228
CCNA_01843	120	100	96	82	67	71	105.333	12.8582	73.3333	7.76745	-0.433399	0.0296307
CCNA_01844	271	245	372	239	457	373	296	67.0895	356.333	109.952	0.339016	0.293979
CCNA_01845	2567	2938	2601	1682	1960	1062	2702	205.088	1568	459.726	-0.670658	0.0142435
CCNA_01846	2738	2792	2447	1483	2115	955	2659	185.572	1517.67	580.776	-0.683981	0.0296179
CCNA_01847	1056	783	885	570	884	341	908	137.946	598.333	272.607	-0.477723	0.201809
CCNA_01848	7457	3826	7054	4370	5395	2771	6112.33	1990.25	4178.67	1322.42	-0.429299	0.242916
CCNA_01849	6862	3237	4188	4706	3300	1456	4762.33	1879.51	3154	1629.91	-0.454743	0.323863
CCNA_01850	10228	7226	7637	5135	5700	2654	8363.67	1627.59	4496.33	1620.32	-0.761111	0.0208441
CCNA_01851	15980	12184	11569	8054	8608	4192	13244.3	2389.03	6951.33	2405.65	-0.797168	0.0124587
CCNA_01852	113	118	82	604	333	348	104.333	19.5021	428.333	152.317	2.00863	3.52264e-12
CCNA_01853	1397	1128	1250	1591	1363	1206	1258.33	134.693	1386.67	193.588	0.218916	0.301974
CCNA_01854	55	46	54	60	74	55	51.6667	4.93288	63	9.84886	0.352756	0.172388
CCNA_01855	44	31	30	51	52	44	35	7.81025	49	4.3589	0.567461	0.037782
CCNA_01856	54	68	45	41	40	43	55.6667	11.5902	41.3333	1.52753	-0.337416	0.151577
CCNA_01857	27	37	19	20	21	16	27.6667	9.0185	19	2.64575	-0.411279	0.232905
CCNA_01858	46	63	40	40	36	46	49.6667	11.9304	40.6667	5.03322	-0.197874	0.521222
CCNA_01859	114	144	114	111	92	74	124	17.3205	92.3333	18.5023	-0.33666	0.180156
CCNA_01860	31	36	43	32	24	25	36.6667	6.02771	27	4.3589	-0.340975	0.196323
CCNA_01861	593	465	686	643	596	631	581.333	110.961	623.333	24.4199	0.181018	0.399853
CCNA_01862	306	413	311	258	455	340	343.333	60.3849	351	98.9596	0.113558	0.732517
CCNA_01863	172	258	124	151	121	159	184.667	67.8921	143.667	20.0333	-0.272788	0.418132
CCNA_01864	2449	2473	2587	3844	5981	5106	2503	73.7292	4977	1074.32	1.04938	3.08273e-07
CCNA_01865	91	111	91	204	238	276	97.6667	11.547	239.333	36.0185	1.3449	1.28575e-12
CCNA_01866	269	255	250	349	611	566	258	9.84886	508.667	140.094	1.02361	2.59865e-05
CCNA_01868	24	28	32	25	18	24	28	4	22.3333	3.78594	-0.249792	0.434483
CCNA_01869	77	88	96	54	72	71	87	9.53939	65.6667	10.116	-0.311673	0.126795
CCNA_01870	98	74	90	93	71	69	87.3333	12.2202	77.6667	13.3167	-0.0799248	0.768896
CCNA_01873	15	14	23	54	56	48	17.3333	4.93288	52.6667	4.16333	1.48952	8.46185e-05
CCNA_01874	128	130	147	194	245	239	135	10.4403	226	27.8747	0.811611	1.38179e-06
CCNA_01875	38	27	27	48	50	51	30.6667	6.35085	49.6667	1.52753	0.761924	0.00124673
CCNA_01876	32	32	35	33	54	48	33	1.73205	45	10.8167	0.513032	0.0415407
CCNA_01877	168	196	191	102	119	106	185	14.9332	109	8.88819	-0.668939	9.17534e-05
CCNA_01878	13	13	14	20	24	21	13.3333	0.57735	21.6667	2.08167	0.747352	0.000912696
CCNA_01879	6	3	3	9	9	12	4	1.73205	10	1.73205	1.29798	0.00153865
CCNA_01880	4	3	3	7	10	6	3.33333	0.57735	7.66667	2.08167	1.08105	0.0231649
CCNA_01881	7	6	9	5	13	13	7.33333	1.52753	10.3333	4.6188	0.534129	0.295649
CCNA_01882	10	12	9	28	19	17	10.3333	1.52753	21.3333	5.85947	1.01756	0.00321414
CCNA_01883	16	19	14	27	22	23	16.3333	2.51661	24	2.64575	0.612838	0.0196997
CCNA_01884	18	33	29	38	36	45	26.6667	7.76745	39.6667	4.72582	0.618095	0.0295086
CCNA_01885	17	16	34	14	30	30	22.3333	10.116	24.6667	9.2376	0.186996	0.704465
CCNA_01886	58	61	59	46	49	49	59.3333	1.52753	48	1.73205	-0.225537	0.132383
CCNA_01888	149	140	185	148	187	178	158	23.8118	171	20.4206	0.193315	0.389245
CCNA_01889	12	13	11	24	17	20	12	1	20.3333	3.51188	0.778211	0.00281678
CCNA_01890	6	8	7	61	69	75	7	1	68.3333	7.02377	3.2447	1.5735e-50
CCNA_01891	13	12	11	28	38	32	12	1	32.6667	5.03322	1.42633	2.69553e-07
CCNA_01892	7	4	5	15	12	15	5.33333	1.52753	14	1.73205	1.39637	8.04222e-06
CCNA_01893	11	14	6	47	40	35	10.3333	4.04145	40.6667	6.02771	1.83964	7.35921e-07
CCNA_01894	24	18	25	33	44	50	22.3333	3.78594	42.3333	8.62168	0.959712	0.000177892
CCNA_01895	2	2	2	1	4	10	2	0	5	4.58258	0.969303	0.110617
CCNA_01896	249	205	355	205	334	340	269.667	77.106	293	76.2693	0.195773	0.584063
CCNA_01897	305	359	331	190	197	188	331.667	27.0062	191.667	4.72582	-0.700086	2.68947e-06
CCNA_01898	1382	905	1215	1007	1086	917	1167.33	242.046	1003.33	84.5596	-0.130515	0.608801
CCNA_01899	218	265	307	172	183	182	263.333	44.5234	179	6.08276	-0.464625	0.0134926
CCNA_01900	629	715	616	367	452	429	653.333	53.799	416	43.9659	-0.559757	0.00109378
CCNA_01901	724	598	603	926	901	833	641.667	71.3466	886.667	48.1283	0.54156	0.00108786
CCNA_01902	291	192	235	426	454	393	239.333	49.6421	424.333	30.5341	0.886298	4.42114e-05
CCNA_01903	35	49	36	55	40	51	40	7.81025	48.6667	7.76745	0.334619	0.236734
CCNA_01904	34	36	32	58	49	61	34	2	56	6.245	0.780629	0.000792218
CCNA_01905	27	27	33	31	29	33	29	3.4641	31	2	0.171316	0.369036
CCNA_01906	15	14	13	21	16	21	14	1	19.3333	2.88675	0.514791	0.0340949
CCNA_01907	13	17	14	27	65	92	14.6667	2.08167	61.3333	32.6548	1.8977	2.97126e-06
CCNA_01908	10	16	17	35	93	97	14.3333	3.78594	75	34.6987	2.1894	2.46643e-08
CCNA_01909	149	123	220	682	1148	1208	164	50.2096	1012.67	287.933	2.5722	3.18474e-19
CCNA_01910	839	577	843	1357	2167	2209	753	152.434	1911	480.237	1.37083	2.28613e-07
CCNA_01911	650	531	668	1398	1788	1712	616.333	74.4468	1632.67	206.749	1.46181	1.89795e-16
CCNA_01912	782	785	931	871	1288	1209	832.667	85.1724	1122.67	221.5	0.503003	0.0209288
CCNA_01913	1262	826	1549	902	1423	1482	1212.33	364.05	1269	319.197	0.142859	0.684595
CCNA_01914	548	523	541	424	382	455	537.333	12.897	420.333	36.6379	-0.271857	0.0569941
CCNA_01915	299	358	358	301	245	266	338.333	34.0637	270.667	28.2902	-0.238626	0.204308
CCNA_01916	637	622	630	869	1732	1929	629.667	7.50555	1510	563.793	1.27563	1.39142e-05
CCNA_01917	277	268	293	462	441	425	279.333	12.6623	442.667	18.5562	0.739428	1.28893e-08
CCNA_01918	924	989	857	654	487	490	923.333	66.0025	543.667	95.5632	-0.668062	0.000664729
CCNA_01919	615	706	962	664	590	726	761	179.919	660	68.0882	-0.119323	0.640547
CCNA_01920	449	505	535	358	388	359	496.333	43.6501	368.333	17.0392	-0.343761	0.0193035
CCNA_01921	2169	2055	1616	1830	1706	1155	1946.67	291.983	1563.67	359.305	-0.224166	0.434828
CCNA_01922	69	70	96	80	74	100	78.3333	15.308	84.6667	13.6137	0.190891	0.481026
CCNA_01923	2239	2244	2390	1366	1450	1306	2291	85.773	1374	72.3326	-0.648403	3.352e-07
CCNA_01924	164	180	199	124	130	128	181	17.5214	127.333	3.05505	-0.4209	0.0067648
CCNA_01925	299	327	334	1118	1204	1199	320	18.5203	1173.67	48.2735	1.93967	4.79503e-60
CCNA_01926	3727	4142	3830	8128	6573	6656	3899.67	216.093	7119	874.805	0.936896	4.18865e-09
CCNA_01927	131	140	141	217	196	209	137.333	5.50757	207.333	10.5987	0.664298	4.89158e-06
CCNA_01928	344	330	320	221	215	240	331.333	12.0554	225.333	13.0512	-0.464487	0.00271547
CCNA_01929	608	617	533	420	354	424	586	46.1194	399.333	39.3107	-0.466669	0.0067648
CCNA_01930	233	262	193	162	122	153	229.333	34.6458	145.667	20.9841	-0.560908	0.00995381
CCNA_01931	86	86	98	111	148	138	90	6.9282	132.333	19.1398	0.62783	0.00242207
CCNA_01932	152	161	176	184	172	181	163	12.1244	179	6.245	0.210295	0.192953
CCNA_01933	404	478	556	410	336	369	479.333	76.0088	371.667	37.072	-0.285414	0.196454
CCNA_01934	872	843	1091	912	1002	885	935.333	135.589	933	61.2617	0.0794343	0.704465
CCNA_01935	1572	1443	1922	2382	1965	1720	1645.67	247.851	2022.33	334.703	0.373437	0.0923888
CCNA_01936	474	534	575	460	427	406	527.667	50.797	431	27.2213	-0.20577	0.220908
CCNA_01937	470	607	515	439	343	407	530.667	69.8307	396.333	48.8808	-0.336076	0.0910962
CCNA_01938	719	921	775	781	628	631	805	104.288	680	87.4814	-0.158338	0.468525
CCNA_01939	967	1232	1874	866	1337	1390	1357.67	466.376	1197.67	288.452	-0.0907736	0.802725
CCNA_01940	1172	1234	1773	1099	1357	1303	1393	330.547	1253	136.074	-0.0655898	0.803901
CCNA_01941	568	720	778	531	517	517	688.667	108.45	521.667	8.0829	-0.311794	0.0894923
CCNA_01942	420	433	472	575	540	519	441.667	27.0617	544.667	28.2902	0.380093	0.0104733
CCNA_01943	1843	1709	2007	1204	1003	1032	1853	149.251	1079.67	108.648	-0.687167	9.21552e-06
CCNA_01944	1053	1031	2757	809	1919	1989	1613.67	990.217	1572.33	661.992	0.045306	0.938195
CCNA_01945	483	619	523	280	360	356	541.667	69.8952	332	45.0777	-0.609534	0.00168782
CCNA_01946	2852	3438	3414	2081	1527	1850	3234.67	331.616	1819.33	278.27	-0.734644	6.65524e-05
CCNA_01947	1559	1697	1565	1519	1155	1037	1607	78	1237	251.245	-0.287842	0.20096
CCNA_01948	596	448	580	639	529	485	541.333	81.224	551	79.3221	0.107096	0.661083
CCNA_01949	472	396	352	538	336	394	406.667	60.7069	422.667	104.006	0.128932	0.662165
CCNA_01950	2917	4003	3771	1314	1382	1415	3563.67	571.917	1370.33	51.5008	-1.27443	6.89832e-14
CCNA_01951	797	798	790	573	499	520	795	4.3589	530.667	38.1357	-0.497579	0.000149403
CCNA_01952	1389	1386	1420	2527	2301	2229	1398.33	18.8237	2352.33	155.491	0.825387	8.34565e-11
CCNA_01954	4987	5639	4447	3880	2971	2855	5024.33	596.876	3235.33	561.302	-0.540364	0.0106225
CCNA_01955	1650	1584	1916	2470	2841	2906	1716.67	175.754	2739	235.217	0.747347	5.46345e-07
CCNA_01956	1018	846	1049	829	955	877	971	109.357	887	63.5925	-0.0463186	0.815899
CCNA_01957	1652	1573	1632	1416	1845	1365	1619	41.0731	1542	263.642	0.0143544	0.954785
CCNA_01958	518	523	447	300	271	253	496	42.5088	274.667	23.7136	-0.757586	7.48219e-05
CCNA_01959	3716	3842	3982	1394	1711	1915	3846.67	133.061	1673.33	262.534	-1.10203	1.47575e-11
CCNA_01960	1472	1460	1573	632	813	843	1501.67	62.0672	762.667	114.15	-0.880254	1.36717e-07
CCNA_01961	2855	2895	2861	1398	1373	1290	2870.33	21.5716	1353.67	56.5361	-0.993473	4.57465e-17
CCNA_01962	459	551	501	145	133	158	503.667	46.0579	145.333	12.5033	-1.6864	2.28074e-27
CCNA_01963	881	793	966	659	1025	806	880	86.5043	830	184.177	0.00137775	0.996257
CCNA_01964	3193	3377	3802	3074	3153	2839	3457.33	312.346	3022	163.331	-0.109034	0.521709
CCNA_01966	391	394	367	410	388	415	384	14.7986	404.333	14.3643	0.153716	0.258689
CCNA_01967	675	657	607	1050	877	804	646.333	35.2326	910.333	126.342	0.565521	0.00204817
CCNA_01968	437	440	355	588	789	651	410.667	48.2321	676	102.806	0.783264	0.000113978
CCNA_01969	3296	2968	3811	2369	2174	1863	3358.33	424.943	2135.33	255.206	-0.557373	0.00277041
CCNA_01970	692	759	621	333	269	291	690.667	69.0097	297.667	32.5167	-1.11577	9.84881e-11
CCNA_01971	5978	6627	6629	6401	4435	5146	6411.33	375.279	5327.33	995.465	-0.181463	0.401202
CCNA_01972	949	915	1025	885	800	808	963	56.3205	831	46.9361	-0.128516	0.387481
CCNA_01973	422	367	242	200	204	219	343.667	92.2406	207.667	10.0167	-0.615596	0.0278375
CCNA_01974	852	926	919	793	600	580	899	40.8534	657.667	117.628	-0.362535	0.0732278
CCNA_01975	494	569	595	520	374	402	552.667	52.4436	432	77.4855	-0.26747	0.21542
CCNA_01976	766	837	953	637	491	471	852	94.3981	533	90.6201	-0.581258	0.00378865
CCNA_01977	1268	1247	1383	963	891	930	1299.33	73.2143	928	36.0416	-0.400045	0.00159749
CCNA_01978	365	345	460	242	271	259	390	61.441	257.333	14.5717	-0.508243	0.00503627
CCNA_01979	2004	2079	3117	1149	2117	2168	2400	622.072	1811.33	574.164	-0.30607	0.362693
CCNA_01980	206	163	168	242	260	269	179	23.516	257	13.7477	0.59566	0.000789478
CCNA_01981	80	56	64	87	84	81	66.6667	12.2202	84	3	0.404408	0.0573878
CCNA_01982	1940	1867	2362	2244	1378	1386	2056.33	267.22	1669.33	497.692	-0.207806	0.472939
CCNA_01983	6923	4366	6319	9503	5477	4966	5869.33	1336.49	6648.67	2485.09	0.251505	0.477514
CCNA_01984	53	32	67	48	122	147	50.6667	17.6163	105.667	51.4814	1.02225	0.0244433
CCNA_01985	126	129	139	182	177	233	131.333	6.80686	197.333	30.9892	0.656066	0.00013352
CCNA_01986	444	512	482	240	272	274	479.333	34.0783	262	19.0788	-0.779122	5.96158e-08
CCNA_01987	1402	1845	1590	799	786	971	1612.33	222.343	852	103.262	-0.824934	4.1142e-06
CCNA_01988	1109	1203	1296	659	771	740	1202.67	93.5004	723.333	57.8302	-0.642282	1.09777e-05
CCNA_01989	2523	3318	3384	1492	1748	1971	3075	479.184	1737	239.689	-0.726857	0.000205374
CCNA_01990	2362	3493	2977	1440	1631	1723	2944	566.222	1598	144.357	-0.782666	0.000101125
CCNA_01991	17742	24914	18250	18029	11770	13098	20302	4002.18	14299	3297.81	-0.410353	0.120248
CCNA_01992	5500	6393	6212	5269	5244	4982	6035	472.079	5165	158.975	-0.140146	0.361763
CCNA_01993	2110	2701	2282	2288	2108	2328	2364.33	303.981	2241.33	117.189	0.00349472	0.987441
CCNA_01994	1319	1345	1476	728	1064	1047	1380	84.1487	946.333	189.273	-0.451266	0.0310599
CCNA_01995	2218	3051	2970	1647	1397	1592	2746.33	459.339	1545.33	131.371	-0.733257	9.57049e-05
CCNA_01996	1117	1154	1373	873	904	788	1214.67	138.363	855	60.0583	-0.416023	0.0124537
CCNA_01997	11413	11134	14342	12121	9422	11052	12296.3	1777.08	10865	1359.18	-0.0936727	0.66627
CCNA_01998	2758	1888	2533	1913	1439	1523	2393	451.581	1625	252.927	-0.462585	0.0449087
CCNA_01999	6363	6885	6659	5752	2858	3543	6635.67	261.781	4051	1512.4	-0.60249	0.0376853
CCNA_02000	26019	26957	28738	19997	12086	13487	27238	1381.11	15190	4221.51	-0.736459	0.00185
CCNA_02001	74	67	40	111	124	133	60.3333	17.9536	122.667	11.0604	1.06112	0.000162497
CCNA_02002	640	645	872	348	525	526	719	132.525	466.333	102.481	-0.522024	0.0354304
CCNA_02003	1312	1606	1793	1133	1429	1459	1570.33	242.475	1340.33	180.181	-0.142514	0.526413
CCNA_02004	1948	1681	1526	2626	4998	4544	1718.33	213.463	4056	1259.05	1.26467	4.67331e-06
CCNA_02005	634	646	658	373	362	314	646	12	349.667	31.3741	-0.794133	9.03179e-08
CCNA_02006	720	980	807	777	752	701	835.667	132.349	743.333	38.7341	-0.0860311	0.696351
CCNA_02007	1856	2273	2038	1469	1548	1519	2055.67	209.061	1512	39.9625	-0.356976	0.0188826
CCNA_02008	3514	3934	3801	2601	2559	2726	3749.67	214.654	2628.67	86.8696	-0.427583	0.000421251
CCNA_02009	2134	3356	2041	4747	3903	4143	2510.33	733.844	4264.33	434.885	0.81495	0.00128107
CCNA_02010	737	769	667	1172	799	803	724.333	52.1664	924.667	214.206	0.419821	0.0788137
CCNA_02011	5876	5072	5571	10219	8270	6666	5506.33	405.882	8385	1779.29	0.674242	0.00203974
CCNA_02012	1837	1847	2286	1697	1330	1354	1990	256.392	1460.33	205.31	-0.35548	0.0699527
CCNA_02013	748	719	784	572	505	471	750.333	32.5628	516	51.3907	-0.451935	0.00405142
CCNA_02014	750	996	950	387	327	389	898.667	130.787	367.667	35.2326	-1.18601	2.01877e-11
CCNA_02015	2075	1720	1737	1791	1248	1216	1844	200.232	1418.33	323.135	-0.288046	0.241183
CCNA_02016	5054	5087	5716	4836	3361	3540	5285.67	373.045	3912.33	804.91	-0.342667	0.111019
CCNA_02017	4890	4874	4857	3696	2806	2663	4873.67	16.5025	3055	559.708	-0.578824	0.00256149
CCNA_02018	4607	3898	4328	3286	2716	2569	4277.67	357.17	2857	378.725	-0.491164	0.00668
CCNA_02019	6615	7226	6809	6454	3681	3856	6883.33	312.209	4663.67	1552.94	-0.460621	0.0950588
CCNA_02020	15676	15563	14422	13910	12307	10551	15220.3	693.682	12256	1680.08	-0.225274	0.245104
CCNA_02021	3230	5699	3620	4091	2365	2110	4183	1327.3	2855.33	1077.69	-0.439178	0.226291
CCNA_02022	12146	10211	13780	11335	10147	9579	12045.7	1786.61	10353.7	896.057	-0.131273	0.527979
CCNA_02023	4737	5500	4202	4912	3233	3445	4813	652.329	3863.33	914.337	-0.228721	0.386976
CCNA_02024	5643	5438	5526	5005	4480	4196	5535.67	102.841	4560.33	410.439	-0.194304	0.21978
CCNA_02025	4486	4517	5427	4428	3187	3317	4810	534.562	3644	682.068	-0.310029	0.153641
CCNA_02026	1231	1399	1683	1406	988	1070	1437.67	228.467	1154.67	221.489	-0.229306	0.351954
CCNA_02027	10565	9379	12743	9675	8647	9106	10895.7	1706.2	9142.67	514.98	-0.166513	0.384322
CCNA_02028	2954	2440	2308	2574	1909	1678	2567.33	341.305	2053.67	465.188	-0.232548	0.37765
CCNA_02029	9024	9445	9061	9514	7679	7034	9176.67	233.119	8075.67	1286.7	-0.0992	0.641874
CCNA_02030	7037	6945	8481	5672	5336	5963	7487.67	861.481	5657	313.769	-0.318323	0.0345248
CCNA_02031	6727	6304	7429	6429	5173	4993	6820	568.237	5531.67	782.308	-0.214443	0.267669
CCNA_02032	4751	3743	4356	4466	3140	3033	4283.33	507.914	3546.33	798.25	-0.18347	0.474708
CCNA_02033	5109	3002	4664	3728	3331	3250	4258.33	1110.53	3436.33	255.817	-0.218359	0.419939
CCNA_02034	209	216	190	272	409	424	205	13.4536	368.333	83.7636	0.901	5.28236e-05
CCNA_02035	87	79	75	127	87	74	80.3333	6.1101	96	27.6225	0.318445	0.269317
CCNA_02036	9177	8615	10222	12244	11409	16394	9338	815.508	13349	2669.89	0.58338	0.00238675
CCNA_02037	5137	5639	5074	6587	5371	5466	5283.33	309.623	5808	676.304	0.215634	0.224272
CCNA_02039	5036	5460	4697	5537	3854	4131	5064.33	382.288	4507.33	902.409	-0.0845899	0.730265
CCNA_02040	1438	1411	1469	1101	874	900	1439.33	29.023	958.333	124.235	-0.497858	0.00232118
CCNA_02041	7546	7973	6015	10614	6403	6437	7178	1029.57	7818	2421.47	0.196828	0.526212
CCNA_02042	20368	21056	18011	16794	12064	11216	19811.7	1596.91	13358	3005.72	-0.473072	0.0387114
CCNA_02043	93	112	100	76	90	100	101.667	9.60902	88.6667	12.0554	-0.120379	0.581727
CCNA_02044	234	178	213	132	159	193	208.333	28.2902	161.333	30.5669	-0.275392	0.254973
CCNA_02045	148	165	171	131	149	174	161.333	11.9304	151.333	21.5948	-0.00656384	0.976492
CCNA_02046	8848	5317	8897	19016	9762	9867	7687.33	2052.92	12881.7	5312.75	0.779521	0.0229231
CCNA_02047	3228	2334	4332	6676	4816	4430	3298	1000.84	5307.33	1200.91	0.740371	0.0101668
CCNA_02048	7293	6170	6919	3574	3451	3402	6794	571.84	3475.67	88.6134	-0.875387	4.70848e-11
CCNA_02049	517	603	787	664	761	948	635.667	137.932	791	144.357	0.385643	0.116433
CCNA_02050	1456	991	1039	1345	1084	1165	1162	255.74	1198	133.593	0.122035	0.639847
CCNA_02051	595	492	466	525	428	519	517.667	68.2227	490.667	54.3538	0.00209251	0.993451
CCNA_02052	1159	1219	1200	821	833	818	1192.67	30.6649	824	7.93725	-0.448162	8.31007e-05
CCNA_02053	159	137	162	45	51	80	152.667	13.6504	58.6667	18.7172	-1.21652	1.17603e-05
CCNA_02054	1500	1303	1262	1898	1531	1414	1355	127.236	1614.33	252.532	0.328692	0.109672
CCNA_02055	283	370	395	157	213	233	349.333	58.7906	201	39.3954	-0.688347	0.00419602
CCNA_02056	353	421	417	289	328	299	397	38.1576	305.333	20.2567	-0.29039	0.0892669
CCNA_02057	36	41	51	95	90	100	42.6667	7.63763	95	5	1.19592	3.0845e-10
CCNA_02058	82	81	72	87	84	90	78.3333	5.50757	87	3	0.234311	0.181189
CCNA_02059	1086	1215	1212	1028	950	905	1171	73.6274	961	62.2334	-0.200076	0.197573
CCNA_02060	497	619	665	329	441	340	593.667	86.8178	370	61.7333	-0.581316	0.00853065
CCNA_02061	1226	1418	1035	642	554	708	1226.33	191.5	634.667	77.2615	-0.853927	1.15738e-05
CCNA_02062	642	744	625	505	500	502	670.333	64.361	502.333	2.51661	-0.33026	0.0310897
CCNA_02063	3561	3741	3613	4099	3641	3447	3638.33	92.6355	3729	334.789	0.116888	0.483875
CCNA_02064	826	787	782	1556	2085	1929	798.333	24.0901	1856.67	271.817	1.27842	1.72742e-14
[truncated: 2,083 more rows]
